# Supplementary material for: Understanding Communication Barriers: Demographic Variables and Language Needs in the Interaction between English-Speaking Animal Professionals and Spanish-Speaking Animal Caretakers
Source: Animals (Basel). 2024 Feb 15;14(4):624. doi: 10.3390/ani14040624 (PMC10886369; doi:10.3390/ani14040624)
Supplement: Supplementary file 1 [file animals-14-00624-s001.zip]

Archive with 1 entries (1 files):
- animals-2827591-supplementary.xlsx
