# Supplementary material for: Understanding Communication Barriers: Demographic Variables and Language Needs in the Interaction between English-Speaking Animal Professionals and Spanish-Speaking Animal Caretakers
Source: Animals (Basel). 2024 Feb 15;14(4):624. doi: 10.3390/ani14040624 (PMC10886369; doi:10.3390/ani14040624)
Supplement: Supplementary file 1 [file animals-14-00624-s001.zip › animals-2827591-supplementary.xlsx]

## Sheet: Regression - Language  
	Language	Headline	Answer_choice	Strongly Disagree	Disagree	Neither	Agree	Strongly Agree	Total	Ordered odds ratio (95% CI)	P-value
1	Both	Agriculture professionals need to communicate orally with animal caretakers mainly to:	Advise caretakers on how to administer treatments to the animals.	0	7.14	7.14	21.43	64.29	14	1.13 (0.28-4.31)	0.839
59	English	Agriculture professionals need to communicate orally with animal caretakers mainly to:	Advise caretakers on how to administer treatments to the animals.	4	0	0	32	64	25
2	Both	Agriculture professionals need to communicate orally with animal caretakers mainly to:	Ask caretakers about animal behavioral changes.	0	7.14	0	35.71	57.14	14	1.03 (0.27-3.72)	0.959
60	English	Agriculture professionals need to communicate orally with animal caretakers mainly to:	Ask caretakers about animal behavioral changes.	4	0	8	28	60	25
3	Both	Agriculture professionals need to communicate orally with animal caretakers mainly to:	Explain animal management protocols to caretakers.	0	7.14	7.14	28.57	57.14	14	1.61 (0.42-6.10)	0.474
61	English	Agriculture professionals need to communicate orally with animal caretakers mainly to:	Explain animal management protocols to caretakers.	4	0	4	24	68	25
4	Both	Agriculture professionals need to communicate orally with animal caretakers mainly to:	Give caretakers instructions about husbandry practices.	0	7.14	0	42.86	50	14	1.38 (0.38-5.00)	0.615
62	English	Agriculture professionals need to communicate orally with animal caretakers mainly to:	Give caretakers instructions about husbandry practices.	4	4	0	32	60	25
5	Both	Agriculture professionals need to communicate orally with animal caretakers mainly to:	Inform caretakers about animal inspection protocols.	0	7.14	0	42.86	50	14	0.61 (0.17-2.07)	0.438
63	English	Agriculture professionals need to communicate orally with animal caretakers mainly to:	Inform caretakers about animal inspection protocols.	4	16	4	32	44	25
6	Both	Agriculture professionals need to communicate orally with animal caretakers mainly to:	Provide instruction on feeding techniques and the preparation of rations.	0	7.14	7.14	35.71	50	14	0.82 (0.23-2.80)	0.761
64	English	Agriculture professionals need to communicate orally with animal caretakers mainly to:	Provide instruction on feeding techniques and the preparation of rations.	8	4	8	32	48	25
7	Both	Agriculture professionals need to communicate orally with animal caretakers mainly to:	Talk about record keeping.	0	7.14	21.43	21.43	50	14	1.18 (0.33-4.09)	0.782
65	English	Agriculture professionals need to communicate orally with animal caretakers mainly to:	Talk about record keeping.	8	4	4	32	52	25
8	Both	Agriculture professionals need to communicate orally with animal caretakers mainly to:	Teach caretakers about humane handling and restraint.	0	7.14	7.14	28.57	57.14	14	1.39 (0.36-5.15)	0.617
66	English	Agriculture professionals need to communicate orally with animal caretakers mainly to:	Teach caretakers about humane handling and restraint.	4	0	4	28	64	25
9	Both	Agriculture professionals need to communicate orally with animal caretakers mainly to:	Teach caretakers how to identify compromised animals and timely euthanasia.	0	7.14	7.14	21.43	64.29	14	1.07 (0.26-4.06)	0.915
67	English	Agriculture professionals need to communicate orally with animal caretakers mainly to:	Teach caretakers how to identify compromised animals and timely euthanasia.	4	0	4	28	64	25
10	Both	Agriculture professionals need to communicate orally with animal caretakers mainly to:	Understand follow-up reports on animal health progress.	0	7.14	7.14	28.57	57.14	14	0.73 (0.19-2.57)	0.634
68	English	Agriculture professionals need to communicate orally with animal caretakers mainly to:	Understand follow-up reports on animal health progress.	4	0	12	36	48	25
11	Both	Agriculture professionals need to communicate orally with animal caretakers mainly to:	Understand oral explanations about diseases symptoms.	0	7.14	7.14	28.57	57.14	14	1.05 (0.28-3.81)	0.932
69	English	Agriculture professionals need to communicate orally with animal caretakers mainly to:	Understand oral explanations about diseases symptoms.	4	0	4	36	56	25
12	Both	Agriculture professionals need to communicate orally with animal caretakers mainly to:	Understand reports on animal growth and development.	0	7.14	7.14	35.71	50	14	0.49(0.13-1.65)	0.261
70	English	Agriculture professionals need to communicate orally with animal caretakers mainly to:	Understand reports on animal growth and development.	4	8	20	32	36	25
13	Both	Agriculture professionals need to communicate orally with animal caretakers mainly to:	Understand what caretakers are describing about the animals.	0	7.14	0	35.71	57.14	14	1.09(0.29-3.98)	0.891
71	English	Agriculture professionals need to communicate orally with animal caretakers mainly to:	Understand what caretakers are describing about the animals.	4	0	4	32	60	25
14	Both	For the development of on-farm activities, it is important professionals communicate in written language (Spanish) to:	Develop written protocols related to animal husbandry practices.	0	7.14	7.14	35.71	50	14	0.56(0.15-1.94)	0.372
72	English	For the development of on-farm activities, it is important professionals communicate in written language (Spanish) to:	Develop written protocols related to animal husbandry practices.	4	0	20	40	36	25
15	Both	For the development of on-farm activities, it is important professionals communicate in written language (Spanish) to:	Give written advice to caretakers on animal welfare.	0	7.14	7.14	35.71	50	14	0.52(0.14-1.82)	0.317
73	English	For the development of on-farm activities, it is important professionals communicate in written language (Spanish) to:	Give written advice to caretakers on animal welfare.	4	0	16	48	32	25
16	Both	For the development of on-farm activities, it is important professionals communicate in written language (Spanish) to:	Provide written guidelines for animal genetic improvement and breeding programs.	0	14.29	28.57	21.43	35.71	14	0.56(0.16-1.88)	0.358
74	English	For the development of on-farm activities, it is important professionals communicate in written language (Spanish) to:	Provide written guidelines for animal genetic improvement and breeding programs.	4	12	40	24	20	25
17	Both	For the development of on-farm activities, it is important professionals communicate in written language (Spanish) to:	Provide written instructions about treatments.	0	7.14	14.29	28.57	50	14	0.58(0.16-2.02)	0.404
75	English	For the development of on-farm activities, it is important professionals communicate in written language (Spanish) to:	Provide written instructions about treatments.	4	0	20	44	32	25
18	Both	For the development of on-farm activities, it is important professionals communicate in written language (Spanish) to:	Supply caretakers with written explanations about animal inspection.	0	14.29	28.57	28.57	28.57	14	1.23(0.37-4.09)	0.731
76	English	For the development of on-farm activities, it is important professionals communicate in written language (Spanish) to:	Supply caretakers with written explanations about animal inspection.	4	8	20	40	28	25
19	Both	For the development of on-farm activities, it is important professionals communicate in written language (Spanish) to:	Understand animal records written by caretakers.	0	0	35.71	28.57	35.71	14	0.63 (0.18-2.14)	0.468
77	English	For the development of on-farm activities, it is important professionals communicate in written language (Spanish) to:	Understand animal records written by caretakers.	4	4	28	44	20	25
20	Both	For the development of on-farm activities, it is important professionals communicate in written language (Spanish) to:	Write details on how to prepare supplemental feed.	0	7.14	21.43	42.86	28.57	14	0.53 (0.15-1.76)	0.309
78	English	For the development of on-farm activities, it is important professionals communicate in written language (Spanish) to:	Write details on how to prepare supplemental feed.	4	12	28	36	20	25
21	Both	For the development of on-farm activities, it is important professionals communicate in written language (Spanish) to:	Write instructions about feeding programs.	0	7.14	14.29	42.86	35.71	14	0.48(0.13-1.58)	0.235
79	English	For the development of on-farm activities, it is important professionals communicate in written language (Spanish) to:	Write instructions about feeding programs.	4	12	24	36	24	25
22	Both	The major issues interact Spanish caretakers	Difficult understand what is written in Spanish.	50	35.71	14.29	0	0	14	54(10-403)	0.001	**
80	English	The major issues interact Spanish caretakers	Difficult understand what is written in Spanish.	4	8	8	32	48	25
23	Both	The major issues interact Spanish caretakers	Difficult to understand what they tell me	21.43	35.71	21.43	14.29	7.14	14	13.2(3.24-65.5)	0.0006	***
81	English	The major issues interact Spanish caretakers	Difficult to understand what they tell me	4	8	0	64	24	25
24	Both	The major issues interact Spanish caretakers	I dont feel confident writing things in Spanish.	50	14.29	21.43	14.29	0	14	54.76(10-468.5)	0.000237	***
82	English	The major issues interact Spanish caretakers	I dont feel confident writing things in Spanish.	4	4	0	28	64	25
25	Both	The major issues interact Spanish caretakers	I have a hard time trying to express my thoughts in words	14.29	28.57	14.29	28.57	14.29	14	5.22(1.48-20.11)	0.012	*
83	English	The major issues interact Spanish caretakers	I have a hard time trying to express my thoughts in words	4	4	12	40	40	25
26	Both	These aspects of the Spanish language are deemed necessary for interacting with Spanish-speaking animal caretakers:	Agriculture vocabulary	0	0	7.14	35.71	57.14	14	0.93(0.24-3.37)	0.918
84	English	These aspects of the Spanish language are deemed necessary for interacting with Spanish-speaking animal caretakers:	Agriculture vocabulary	4	0	4	36	56	25
27	Both	These aspects of the Spanish language are deemed necessary for interacting with Spanish-speaking animal caretakers:	Grammar	0	23.08	38.46	23.08	15.38	13	0.97 (0.28-3.29)	0.961
85	English	These aspects of the Spanish language are deemed necessary for interacting with Spanish-speaking animal caretakers:	Grammar	4	20	32	36	8	25
28	Both	These aspects of the Spanish language are deemed necessary for interacting with Spanish-speaking animal caretakers:	Listening comprehension	0	0	0	50	50	14	0.68(0.18-2.44)	0.562
86	English	These aspects of the Spanish language are deemed necessary for interacting with Spanish-speaking animal caretakers:	Listening comprehension	4	4	0	48	44	25
29	Both	These aspects of the Spanish language are deemed necessary for interacting with Spanish-speaking animal caretakers:	Reading	0	7.69	15.38	61.54	15.38	13	0.50 (0.13-1.79)	0.296
87	English	These aspects of the Spanish language are deemed necessary for interacting with Spanish-speaking animal caretakers:	Reading	4	4	36	44	12	25
30	Both	These aspects of the Spanish language are deemed necessary for interacting with Spanish-speaking animal caretakers:	Speaking	0	0	7.14	35.71	57.14	14	0.60 (0.16-2.16)	0.447
88	English	These aspects of the Spanish language are deemed necessary for interacting with Spanish-speaking animal caretakers:	Speaking	4	4	0	48	44	25
31	Both	These aspects of the Spanish language are deemed necessary for interacting with Spanish-speaking animal caretakers:	Writing	0	7.14	14.29	57.14	21.43	14	0.40(0.10-1.41)	0.167
89	English	These aspects of the Spanish language are deemed necessary for interacting with Spanish-speaking animal caretakers:	Writing	4	8	32	44	12	25
36	Both	topics are likely to be addressed when agriculture professionals communicate with animal caretaker	Abnormal behavior patterns	0	0	7.14	35.71	57.14	14	0.41(0.10-1.45)	0.176
94	English	topics are likely to be addressed when agriculture professionals communicate with animal caretaker	Abnormal behavior patterns	0	8	8	48	36	25
37	Both	topics are likely to be addressed when agriculture professionals communicate with animal caretaker	Animal behavior and emotional states	0	0	7.14	35.71	57.14	14	0.71(0.18-2.55)	0.605
95	English	topics are likely to be addressed when agriculture professionals communicate with animal caretaker	Animal behavior and emotional states	0	0	8	44	48	25
38	Both	topics are likely to be addressed when agriculture professionals communicate with animal caretaker	Animal handling	0	0	21.43	21.43	57.14	14	1.96(0.50-7.60)	0.321
96	English	topics are likely to be addressed when agriculture professionals communicate with animal caretaker	Animal handling	0	0	4	28	68	25
39	Both	topics are likely to be addressed when agriculture professionals communicate with animal caretaker	Animal husbandry practices	0	0	21.43	21.43	57.14	14	1.21(0.32-4.41)	0.769
97	English	topics are likely to be addressed when agriculture professionals communicate with animal caretaker	Animal husbandry practices	0	0	8	36	56	25
40	Both	topics are likely to be addressed when agriculture professionals communicate with animal caretaker	Antimicrobial resistance	0	14.29	28.57	35.71	21.43	14	0.79(0.24-2.56)	0.702
98	English	topics are likely to be addressed when agriculture professionals communicate with animal caretaker	Antimicrobial resistance	4	16	28	32	20	25
41	Both	topics are likely to be addressed when agriculture professionals communicate with animal caretaker	Biosecurity	0	0	7.14	35.71	57.14	14	0.81(0.21-2.94)	0.761
99	English	topics are likely to be addressed when agriculture professionals communicate with animal caretaker	Biosecurity	0	0	8	40	52	25
42	Both	topics are likely to be addressed when agriculture professionals communicate with animal caretaker	Birthing	0	0	21.43	14.29	64.29	14	0.82(0.20-3.00)	0.772
100	English	topics are likely to be addressed when agriculture professionals communicate with animal caretaker	Birthing	0	8	4	32	56	25
43	Both	topics are likely to be addressed when agriculture professionals communicate with animal caretaker	Body conditions	0	0	7.14	35.71	57.14	14	0.76(0.20-2.75)	0.679
101	English	topics are likely to be addressed when agriculture professionals communicate with animal caretaker	Body conditions	0	0	8.33	41.67	50	24
44	Both	topics are likely to be addressed when agriculture professionals communicate with animal caretaker	Environmental conditions	0	0	14.29	35.71	50	14	0.76(0.20-2.67)	0.672
102	English	topics are likely to be addressed when agriculture professionals communicate with animal caretaker	Environmental conditions	0	0	12	48	40	25
45	Both	topics are likely to be addressed when agriculture professionals communicate with animal caretaker	Euthanasia	0	7.14	7.14	28.57	57.14	14	1.94(0.49-7.62)	0.335
103	English	topics are likely to be addressed when agriculture professionals communicate with animal caretaker	Euthanasia	0	0	0	32	68	25
46	Both	topics are likely to be addressed when agriculture professionals communicate with animal caretaker	Feeding	0	0	21.43	28.57	50	14	1.08(0.30-3.80)	0.894
104	English	topics are likely to be addressed when agriculture professionals communicate with animal caretaker	Feeding	0	4	8	40	48	25
47	Both	topics are likely to be addressed when agriculture professionals communicate with animal caretaker	Housing	0	0	14.29	42.86	42.86	14	1.04(0.29-3.75)	0.947
105	English	topics are likely to be addressed when agriculture professionals communicate with animal caretaker	Housing	0	0	8	52	40	25
48	Both	topics are likely to be addressed when agriculture professionals communicate with animal caretaker	Hygiene	0	0	14.29	28.57	57.14	14	0.74(0.19-2.68)	0.656
106	English	topics are likely to be addressed when agriculture professionals communicate with animal caretaker	Hygiene	0	4.17	4.17	45.83	45.83	24
49	Both	topics are likely to be addressed when agriculture professionals communicate with animal caretaker	Identification of sick or injured individuals	0	0	14.29	21.43	64.29	14	1.60(0.38-6.43)	0.505
107	English	topics are likely to be addressed when agriculture professionals communicate with animal caretaker	Identification of sick or injured individuals	0	0	4	24	72	25
50	Both	topics are likely to be addressed when agriculture professionals communicate with animal caretaker	Pain management	0	0	7.14	42.86	50	14	0.73(0.20-2.55)	0.625
108	English	topics are likely to be addressed when agriculture professionals communicate with animal caretaker	Pain management	0	8	4	44	44	25
51	Both	topics are likely to be addressed when agriculture professionals communicate with animal caretaker	Parasites	0	0	14.29	35.71	50	14	0.41(0.11-1.36)	0.153
109	English	topics are likely to be addressed when agriculture professionals communicate with animal caretaker	Parasites	0	12	28	24	36	25
52	Both	topics are likely to be addressed when agriculture professionals communicate with animal caretaker	Predators	0	21.43	21.43	35.71	21.43	14	0.66(0.20-2.16)	0.499
110	English	topics are likely to be addressed when agriculture professionals communicate with animal caretaker	Predators	4	20	32	28	16	25
53	Both	topics are likely to be addressed when agriculture professionals communicate with animal caretaker	Records keeping	0	0	14.29	42.86	42.86	14	1.04(0.29-3.75)	0.947
111	English	topics are likely to be addressed when agriculture professionals communicate with animal caretaker	Records keeping	0	0	8	52	40	25
54	Both	topics are likely to be addressed when agriculture professionals communicate with animal caretaker	Traceability	0	14.29	21.43	35.71	28.57	14	1.40(0.41-4.79)	0.5807
112	English	topics are likely to be addressed when agriculture professionals communicate with animal caretaker	Traceability	4	12	4	48	32	25
55	Both	topics are likely to be addressed when agriculture professionals communicate with animal caretaker	Treatment - Drugs	0	0	14.29	21.43	64.29	14	1.15(0.28-4.44)	0.831
113	English	topics are likely to be addressed when agriculture professionals communicate with animal caretaker	Treatment - Drugs	0	0	4	32	64	25
56	Both	topics are likely to be addressed when agriculture professionals communicate with animal caretaker	Typical clinical signs of illness	0	0	7.14	28.57	64.29	14	1.30(0.31-5.18)	0.703
114	English	topics are likely to be addressed when agriculture professionals communicate with animal caretaker	Typical clinical signs of illness	0	0	0	32	68	25
57	Both	topics are likely to be addressed when agriculture professionals communicate with animal caretaker	Vermin control	0	0	35.71	35.71	28.57	14	1.44(0.42-5.02)	0.553
115	English	topics are likely to be addressed when agriculture professionals communicate with animal caretaker	Vermin control	0	0	24	44	32	25
58	Both	topics are likely to be addressed when agriculture professionals communicate with animal caretaker	Worker health and hygiene	0	0	21.43	28.57	50	14	0.90(0.25-3.11)	0.871
116	English	topics are likely to be addressed when agriculture professionals communicate with animal caretaker	Worker health and hygiene	0	4	12	40	44	25
32	Both	Veterinarians need Spanish in on-farm activities in order to	Read materials written in Spanish.	0	15.38	7.69	30.77	46.15	13	0.35(0.09-1.24)	0.112
90	English	Veterinarians need Spanish in on-farm activities in order to	Read materials written in Spanish.	4	8	36	32	20	25
33	Both	Veterinarians need Spanish in on-farm activities in order to	Speak to caretakers.	0	7.69	0	15.38	76.92	13	0.39(0.07-1.68)	0.233
91	English	Veterinarians need Spanish in on-farm activities in order to	Speak to caretakers.	0	4.17	0	41.67	54.17	24
34	Both	Veterinarians need Spanish in on-farm activities in order to	Understand what Spanish-speaking animal caretakers say.	0	7.69	0	23.08	69.23	13	0.73(0.18-2.78)	0.655
92	English	Veterinarians need Spanish in on-farm activities in order to	Understand what Spanish-speaking animal caretakers say.	4	0	0	44	52	25
35	Both	Veterinarians need Spanish in on-farm activities in order to	Write information in Spanish that caretakers need for their job.	0	7.69	7.69	30.77	53.85	13	0.39(0.10-1.41)	0.162
93	English	Veterinarians need Spanish in on-farm activities in order to	Write information in Spanish that caretakers need for their job.	4	4	16	48	28	25

## Sheet: Regression Gender
	Gender	Headline	Answer_choice	Strongly Disagree	Disagree	Neither	Agree	Strongly Agree	Total	Ordered odds ratio (95% CI)	P-value
1	Female	Agriculture professionals need to communicate orally with animal caretakers mainly to:	Advise caretakers on how to administer treatments to the animals.	0	0	0	18.18	81.82	11	0.26 (0.03-1.24)	0.122
59	Male	Agriculture professionals need to communicate orally with animal caretakers mainly to:	Advise caretakers on how to administer treatments to the animals.	3.7	3.7	3.7	33.33	55.56	27
2	Female	Agriculture professionals need to communicate orally with animal caretakers mainly to:	Ask caretakers about animal behavioral changes.	0	0	9.09	27.27	63.64	11	0.70(0.15-2.80)	0.631
60	Male	Agriculture professionals need to communicate orally with animal caretakers mainly to:	Ask caretakers about animal behavioral changes.	3.7	3.7	3.7	33.33	55.56	27
3	Female	Agriculture professionals need to communicate orally with animal caretakers mainly to:	Explain animal management protocols to caretakers.	0	0	0	9.09	90.91	11	0.10(0.00-0.65)	0.042	*
61	Male	Agriculture professionals need to communicate orally with animal caretakers mainly to:	Explain animal management protocols to caretakers.	3.7	3.7	7.41	33.33	51.85	27
4	Female	Agriculture professionals need to communicate orally with animal caretakers mainly to:	Give caretakers instructions about husbandry practices.	0	0	0	27.27	72.73	11	0.32(0.06-1.34)	0.141
62	Male	Agriculture professionals need to communicate orally with animal caretakers mainly to:	Give caretakers instructions about husbandry practices.	3.7	7.41	0	40.74	48.15	27
5	Female	Agriculture professionals need to communicate orally with animal caretakers mainly to:	Inform caretakers about animal inspection protocols.	0	18.18	9.09	36.36	36.36	11	1.65(0.44-6.18)	0.451
63	Male	Agriculture professionals need to communicate orally with animal caretakers mainly to:	Inform caretakers about animal inspection protocols.	3.7	11.11	0	37.04	48.15	27
6	Female	Agriculture professionals need to communicate orally with animal caretakers mainly to:	Provide instruction on feeding techniques and the preparation of rations.	0	9.09	0	45.45	45.45	11	0.96(0.25-3.48)	0.958
64	Male	Agriculture professionals need to communicate orally with animal caretakers mainly to:	Provide instruction on feeding techniques and the preparation of rations.	7.41	3.7	11.11	25.93	51.85	27
7	Female	Agriculture professionals need to communicate orally with animal caretakers mainly to:	Talk about record keeping.	0	9.09	18.18	27.27	45.45	11	1.29(0.34-4.76)	0.698
65	Male	Agriculture professionals need to communicate orally with animal caretakers mainly to:	Talk about record keeping.	7.41	3.7	7.41	29.63	51.85	27
8	Female	Agriculture professionals need to communicate orally with animal caretakers mainly to:	Teach caretakers about humane handling and restraint.	0	0	0	18.18	81.82	11	0.22(0.03-1.05)	0.082
66	Male	Agriculture professionals need to communicate orally with animal caretakers mainly to:	Teach caretakers about humane handling and restraint.	3.7	3.7	7.41	33.33	51.85	27
9	Female	Agriculture professionals need to communicate orally with animal caretakers mainly to:	Teach caretakers how to identify compromised animals and timely euthanasia.	0	0	0	18.18	81.82	11	0.25(0.03-1.21)	0.116
67	Male	Agriculture professionals need to communicate orally with animal caretakers mainly to:	Teach caretakers how to identify compromised animals and timely euthanasia.	3.7	3.7	7.41	29.63	55.56	27
10	Female	Agriculture professionals need to communicate orally with animal caretakers mainly to:	Understand follow-up reports on animal health progress.	0	0	9.09	27.27	63.64	11	0.44(0.10-1.73)	0.258
68	Male	Agriculture professionals need to communicate orally with animal caretakers mainly to:	Understand follow-up reports on animal health progress.	3.7	3.7	11.11	37.04	44.44	27
11	Female	Agriculture professionals need to communicate orally with animal caretakers mainly to:	Understand oral explanations about diseases symptoms.	0	0	0	36.36	63.64	11	0.52(0.11-2.02)	0.361
69	Male	Agriculture professionals need to communicate orally with animal caretakers mainly to:	Understand oral explanations about diseases symptoms.	3.7	3.7	7.41	33.33	51.85	27
12	Female	Agriculture professionals need to communicate orally with animal caretakers mainly to:	Understand reports on animal growth and development.	0	9.09	9.09	45.45	36.36	11	0.98(0.27-3.47)	0.986
70	Male	Agriculture professionals need to communicate orally with animal caretakers mainly to:	Understand reports on animal growth and development.	3.7	7.41	18.52	25.93	44.44	27
13	Female	Agriculture professionals need to communicate orally with animal caretakers mainly to:	Understand what caretakers are describing about the animals.	0	0	0	36.36	63.64	11	0.62(0.13-2.45)	0.51
71	Male	Agriculture professionals need to communicate orally with animal caretakers mainly to:	Understand what caretakers are describing about the animals.	3.7	3.7	3.7	33.33	55.56	27
14	Female	For the development of on-farm activities, it is important professionals communicate in written language (Spanish) to:	Develop written protocols related to animal husbandry practices.	0	0	27.27	36.36	36.36	11	1.37(0.37-5.05)	0.62
72	Male	For the development of on-farm activities, it is important professionals communicate in written language (Spanish) to:	Develop written protocols related to animal husbandry practices.	3.7	3.7	11.11	37.04	44.44	27
15	Female	For the development of on-farm activities, it is important professionals communicate in written language (Spanish) to:	Give written advice to caretakers on animal welfare.	0	0	18.18	54.55	27.27	11	1.37(0.37-5.05)	0.62
73	Male	For the development of on-farm activities, it is important professionals communicate in written language (Spanish) to:	Give written advice to caretakers on animal welfare.	3.7	3.7	11.11	40.74	40.74	27
16	Female	For the development of on-farm activities, it is important professionals communicate in written language (Spanish) to:	Provide written guidelines for animal genetic improvement and breeding programs.	0	18.18	54.55	27.27	0	11	3.24(0.94-11.9)	0.06
74	Male	For the development of on-farm activities, it is important professionals communicate in written language (Spanish) to:	Provide written guidelines for animal genetic improvement and breeding programs.	3.7	11.11	25.93	22.22	37.04	27
17	Female	For the development of on-farm activities, it is important professionals communicate in written language (Spanish) to:	Provide written instructions about treatments.	0	0	18.18	54.55	27.27	11	1.13(0.32-4.00)	0.84
75	Male	For the development of on-farm activities, it is important professionals communicate in written language (Spanish) to:	Provide written instructions about treatments.	3.7	3.7	18.52	33.33	40.74	27
18	Female	For the development of on-farm activities, it is important professionals communicate in written language (Spanish) to:	Supply caretakers with written explanations about animal inspection.	0	9.09	18.18	63.64	9.09	11	1.15(0.34-3.90)	0.819
76	Male	For the development of on-farm activities, it is important professionals communicate in written language (Spanish) to:	Supply caretakers with written explanations about animal inspection.	3.7	11.11	25.93	25.93	33.33	27
19	Female	For the development of on-farm activities, it is important professionals communicate in written language (Spanish) to:	Understand animal records written by caretakers.	0	0	45.45	45.45	9.09	11	1.92(0.55-6.96)	0.303
77	Male	For the development of on-farm activities, it is important professionals communicate in written language (Spanish) to:	Understand animal records written by caretakers.	3.7	3.7	25.93	33.33	33.33	27
20	Female	For the development of on-farm activities, it is important professionals communicate in written language (Spanish) to:	Write details on how to prepare supplemental feed.	0	9.09	36.36	54.55	0	11	1.98(0.58-6.90)	0.271
78	Male	For the development of on-farm activities, it is important professionals communicate in written language (Spanish) to:	Write details on how to prepare supplemental feed.	3.7	11.11	22.22	29.63	33.33	27
21	Female	For the development of on-farm activities, it is important professionals communicate in written language (Spanish) to:	Write instructions about feeding programs.	0	9.09	36.36	45.45	9.09	11	2.17(0.63-7.37)	0.218
79	Male	For the development of on-farm activities, it is important professionals communicate in written language (Spanish) to:	Write instructions about feeding programs.	3.7	11.11	14.81	33.33	37.04	27
22	Female	The major issues interact Spanish caretakers	Difficult understand what is written in Spanish.	18.18	36.36	9.09	18.18	18.18	11	1.74(0.51-6.05)	0.375
80	Male	The major issues interact Spanish caretakers	Difficult understand what is written in Spanish.	22.22	11.11	11.11	22.22	33.33	27
23	Female	The major issues interact Spanish caretakers	Difficult to understand what they tell me	9.09	27.27	0	63.64	0	11	1.66(0.47-5.98)	0.427
81	Male	The major issues interact Spanish caretakers	Difficult to understand what they tell me	11.11	14.81	11.11	40.74	22.22	27
24	Female	The major issues interact Spanish caretakers	I dont feel confident writing things in Spanish.	27.27	9.09	18.18	9.09	36.36	11	1.65(0.45-6.07)	0.445
82	Male	The major issues interact Spanish caretakers	I dont feel confident writing things in Spanish.	18.52	7.41	3.7	29.63	40.74	27
25	Female	The major issues interact Spanish caretakers	I have a hard time trying to express my thoughts in words	9.09	18.18	0	45.45	27.27	11	0.97(0.26-3.51)	0.972
83	Male	The major issues interact Spanish caretakers	I have a hard time trying to express my thoughts in words	7.41	11.11	18.52	33.33	29.63	27
26	Female	These aspects of the Spanish language are deemed necessary for interacting with Spanish-speaking animal caretakers:	Agriculture vocabulary	0	0	0	9.09	90.91	11	0.06(0.00-0.42)	0.015	*
84	Male	These aspects of the Spanish language are deemed necessary for interacting with Spanish-speaking animal caretakers:	Agriculture vocabulary	3.7	0	7.41	48.15	40.74	27
27	Female	These aspects of the Spanish language are deemed necessary for interacting with Spanish-speaking animal caretakers:	Grammar	0	36.36	36.36	18.18	9.09	11	2.23(0.61-8.46)	0.224
85	Male	These aspects of the Spanish language are deemed necessary for interacting with Spanish-speaking animal caretakers:	Grammar	3.85	15.38	30.77	38.46	11.54	26
28	Female	These aspects of the Spanish language are deemed necessary for interacting with Spanish-speaking animal caretakers:	Listening comprehension	0	0	0	27.27	72.73	11	0.18(0.03-0.77)	0.029	*
86	Male	These aspects of the Spanish language are deemed necessary for interacting with Spanish-speaking animal caretakers:	Listening comprehension	3.7	3.7	0	59.26	33.33	27
29	Female	These aspects of the Spanish language are deemed necessary for interacting with Spanish-speaking animal caretakers:	Reading	0	9.09	45.45	27.27	18.18	11	1.91(0.48-7.69)	0.348
87	Male	These aspects of the Spanish language are deemed necessary for interacting with Spanish-speaking animal caretakers:	Reading	3.85	3.85	19.23	61.54	11.54	26
30	Female	These aspects of the Spanish language are deemed necessary for interacting with Spanish-speaking animal caretakers:	Speaking	0	0	0	27.27	72.73	11	0.20(0.03-0.88)	0.043	*
88	Male	These aspects of the Spanish language are deemed necessary for interacting with Spanish-speaking animal caretakers:	Speaking	3.7	3.7	3.7	51.85	37.04	27
31	Female	These aspects of the Spanish language are deemed necessary for interacting with Spanish-speaking animal caretakers:	Writing	0	18.18	45.45	18.18	18.18	11	2.95(0.76-12.17)	0.121
89	Male	These aspects of the Spanish language are deemed necessary for interacting with Spanish-speaking animal caretakers:	Writing	3.7	3.7	18.52	59.26	14.81	27
36	Female	topics are likely to be addressed when agriculture professionals communicate with animal caretaker	Abnormal behavior patterns	0	9.09	9.09	45.45	36.36	11	1.68(0.44-6.57)	0.442
94	Male	topics are likely to be addressed when agriculture professionals communicate with animal caretaker	Abnormal behavior patterns	0	3.7	7.41	40.74	48.15	27
37	Female	topics are likely to be addressed when agriculture professionals communicate with animal caretaker	Animal behavior and emotional states	0	0	0	36.36	63.64	11	0.41(0.09-1.62)	0.217
95	Male	topics are likely to be addressed when agriculture professionals communicate with animal caretaker	Animal behavior and emotional states	0	0	11.11	44.44	44.44	27
38	Female	topics are likely to be addressed when agriculture professionals communicate with animal caretaker	Animal handling	0	0	0	18.18	81.82	11	0.25(0.03-1.21)	0.116
96	Male	topics are likely to be addressed when agriculture professionals communicate with animal caretaker	Animal handling	0	0	14.81	29.63	55.56	27
39	Female	topics are likely to be addressed when agriculture professionals communicate with animal caretaker	Animal husbandry practices	0	0	9.09	27.27	63.64	11	0.60(0.13-2.39)	0.489
97	Male	topics are likely to be addressed when agriculture professionals communicate with animal caretaker	Animal husbandry practices	0	0	14.81	33.33	51.85	27
40	Female	topics are likely to be addressed when agriculture professionals communicate with animal caretaker	Antimicrobial resistance	0	27.27	18.18	36.36	18.18	11	1.19(0.33-4.31)	0.785
98	Male	topics are likely to be addressed when agriculture professionals communicate with animal caretaker	Antimicrobial resistance	3.7	11.11	33.33	29.63	22.22	27
41	Female	topics are likely to be addressed when agriculture professionals communicate with animal caretaker	Biosecurity	0	0	0	45.45	54.55	11	0.91(0.22-3.56)	0.896
99	Male	topics are likely to be addressed when agriculture professionals communicate with animal caretaker	Biosecurity	0	0	7.41	37.04	55.56	27
42	Female	topics are likely to be addressed when agriculture professionals communicate with animal caretaker	Birthing	0	0	9.09	27.27	63.64	11	0.64(0.14-2.50)	0.537
100	Male	topics are likely to be addressed when agriculture professionals communicate with animal caretaker	Birthing	0	7.41	11.11	25.93	55.56	27
43	Female	topics are likely to be addressed when agriculture professionals communicate with animal caretaker	Body conditions	0	0	18.18	27.27	54.55	11	1.18(0.26-4.60)	0.875
101	Male	topics are likely to be addressed when agriculture professionals communicate with animal caretaker	Body conditions	0	0	3.85	46.15	50	26
44	Female	topics are likely to be addressed when agriculture professionals communicate with animal caretaker	Environmental conditions	0	0	0	63.64	36.36	11	1.08(0.29-4.00)	0.901
102	Male	topics are likely to be addressed when agriculture professionals communicate with animal caretaker	Environmental conditions	0	0	14.81	37.04	48.15	27
45	Female	topics are likely to be addressed when agriculture professionals communicate with animal caretaker	Euthanasia	0	0	0	9.09	90.91	11	0.10(0.00-0.66)	0.044	*
103	Male	topics are likely to be addressed when agriculture professionals communicate with animal caretaker	Euthanasia	0	3.7	3.7	40.74	51.85	27
46	Female	topics are likely to be addressed when agriculture professionals communicate with animal caretaker	Feeding	0	0	9.09	36.36	54.55	11	0.68(0.17-2.57)	0.585
104	Male	topics are likely to be addressed when agriculture professionals communicate with animal caretaker	Feeding	0	3.7	14.81	33.33	48.15	27
47	Female	topics are likely to be addressed when agriculture professionals communicate with animal caretaker	Housing	0	0	9.09	63.64	27.27	11	1.86(0.49-7.39)	0.359
105	Male	topics are likely to be addressed when agriculture professionals communicate with animal caretaker	Housing	0	0	11.11	40.74	48.15	27
48	Female	topics are likely to be addressed when agriculture professionals communicate with animal caretaker	Hygiene	0	9.09	18.18	27.27	45.45	11	2.16(0.52-9.19)	0.284
106	Male	topics are likely to be addressed when agriculture professionals communicate with animal caretaker	Hygiene	0	0	3.85	42.31	53.85	26
49	Female	topics are likely to be addressed when agriculture professionals communicate with animal caretaker	Identification of sick or injured individuals	0	0	0	9.09	90.91	11	0.14(0.07-0.89)	0.079
107	Male	topics are likely to be addressed when agriculture professionals communicate with animal caretaker	Identification of sick or injured individuals	0	0	11.11	29.63	59.26	27
50	Female	topics are likely to be addressed when agriculture professionals communicate with animal caretaker	Pain management	0	9.09	0	63.64	27.27	11	2.15(0.57-8.52)	0.26
108	Male	topics are likely to be addressed when agriculture professionals communicate with animal caretaker	Pain management	0	3.7	7.41	37.04	51.85	27
51	Female	topics are likely to be addressed when agriculture professionals communicate with animal caretaker	Parasites	0	18.18	27.27	45.45	9.09	11	4.23(1.18-16.51)	0.03	*
109	Male	topics are likely to be addressed when agriculture professionals communicate with animal caretaker	Parasites	0	3.7	22.22	22.22	51.85	27
52	Female	topics are likely to be addressed when agriculture professionals communicate with animal caretaker	Predators	0	45.45	18.18	27.27	9.09	11	2.88(.79-11.18)	0.112
110	Male	topics are likely to be addressed when agriculture professionals communicate with animal caretaker	Predators	3.7	11.11	29.63	33.33	22.22	27
53	Female	topics are likely to be addressed when agriculture professionals communicate with animal caretaker	Records keeping	0	0	0	54.55	45.45	11	0.63(0.16-2.37)	0.503
111	Male	topics are likely to be addressed when agriculture professionals communicate with animal caretaker	Records keeping	0	0	14.81	44.44	40.74	27
54	Female	topics are likely to be addressed when agriculture professionals communicate with animal caretaker	Traceability	0	36.36	0	54.55	9.09	11	3.32(0.89-13.20)	0.077
112	Male	topics are likely to be addressed when agriculture professionals communicate with animal caretaker	Traceability	3.7	3.7	14.81	40.74	37.04	27
55	Female	topics are likely to be addressed when agriculture professionals communicate with animal caretaker	Treatment - Drugs	0	0	0	27.27	72.73	11	0.49(0.09-2.08)	0.357
113	Male	topics are likely to be addressed when agriculture professionals communicate with animal caretaker	Treatment - Drugs	0	0	11.11	29.63	59.26	27
56	Female	topics are likely to be addressed when agriculture professionals communicate with animal caretaker	Typical clinical signs of illness	0	0	0	18.18	81.82	11	0.31(0.04-1.52)	0.187
114	Male	topics are likely to be addressed when agriculture professionals communicate with animal caretaker	Typical clinical signs of illness	0	0	3.7	37.04	59.26	27
57	Female	topics are likely to be addressed when agriculture professionals communicate with animal caretaker	Vermin control	0	0	27.27	54.55	18.18	11	1.46(0.41-5.27)	0.554
115	Male	topics are likely to be addressed when agriculture professionals communicate with animal caretaker	Vermin control	0	0	29.63	33.33	37.04	27
58	Female	topics are likely to be addressed when agriculture professionals communicate with animal caretaker	Worker health and hygiene	0	9.09	27.27	27.27	36.36	11	2.54(0.64-10.46)	0.183
116	Male	topics are likely to be addressed when agriculture professionals communicate with animal caretaker	Worker health and hygiene	0	0	11.11	40.74	48.15	27
32	Female	Veterinarians need Spanish in on-farm activities in order to	Read materials written in Spanish.	0	18.18	18.18	45.45	18.18	11	1.40(0.40-4.96)	0.594
90	Male	Veterinarians need Spanish in on-farm activities in order to	Read materials written in Spanish.	3.85	7.69	26.92	26.92	34.62	26
33	Female	Veterinarians need Spanish in on-farm activities in order to	Speak to caretakers.	0	0	0	27.27	72.73	11	0.44(0.08-1.91)	0.299
91	Male	Veterinarians need Spanish in on-farm activities in order to	Speak to caretakers.	0	8	0	36	56	25
34	Female	Veterinarians need Spanish in on-farm activities in order to	Understand what Spanish-speaking animal caretakers say.	0	0	0	27.27	72.73	11	0.52(0.11-2.10)	0.376
92	Male	Veterinarians need Spanish in on-farm activities in order to	Understand what Spanish-speaking animal caretakers say.	3.85	3.85	0	42.31	50	26
35	Female	Veterinarians need Spanish in on-farm activities in order to	Write information in Spanish that caretakers need for their job.	0	0	18.18	45.45	36.36	11	0.89(0.24-3.21)	0.86
93	Male	Veterinarians need Spanish in on-farm activities in order to	Write information in Spanish that caretakers need for their job.	3.85	7.69	11.54	38.46	38.46	26

## Sheet: Regression Hispanic or not
	Gender	Headline	Answer_choice	Strongly Disagree	Disagree	Neither	Agree	Strongly Agree	Total	Ordered odds ratio (95% CI)	P-value
1	Female	Agriculture professionals need to communicate orally with animal caretakers mainly to:	Advise caretakers on how to administer treatments to the animals.	0	0	0	18.18	81.82	11	1.82(0.37-8.37)	0.122
59	Male	Agriculture professionals need to communicate orally with animal caretakers mainly to:	Advise caretakers on how to administer treatments to the animals.	3.7	3.7	3.7	33.33	55.56	27
2	Female	Agriculture professionals need to communicate orally with animal caretakers mainly to:	Ask caretakers about animal behavioral changes.	0	0	9.09	27.27	63.64	11	1.07(0.23-4.61)	0.919
60	Male	Agriculture professionals need to communicate orally with animal caretakers mainly to:	Ask caretakers about animal behavioral changes.	3.7	3.7	3.7	33.33	55.56	27
3	Female	Agriculture professionals need to communicate orally with animal caretakers mainly to:	Explain animal management protocols to caretakers.	0	0	0	9.09	90.91	11	2.79(0.62-12.47)	0.171
61	Male	Agriculture professionals need to communicate orally with animal caretakers mainly to:	Explain animal management protocols to caretakers.	3.7	3.7	7.41	33.33	51.85	27
4	Female	Agriculture professionals need to communicate orally with animal caretakers mainly to:	Give caretakers instructions about husbandry practices.	0	0	0	27.27	72.73	11	1.62(0.37-7.03)	0.507
62	Male	Agriculture professionals need to communicate orally with animal caretakers mainly to:	Give caretakers instructions about husbandry practices.	3.7	7.41	0	40.74	48.15	27
5	Female	Agriculture professionals need to communicate orally with animal caretakers mainly to:	Inform caretakers about animal inspection protocols.	0	18.18	9.09	36.36	36.36	11	0.50(0.10-2.08)	0.356
63	Male	Agriculture professionals need to communicate orally with animal caretakers mainly to:	Inform caretakers about animal inspection protocols.	3.7	11.11	0	37.04	48.15	27
6	Female	Agriculture professionals need to communicate orally with animal caretakers mainly to:	Provide instruction on feeding techniques and the preparation of rations.	0	9.09	0	45.45	45.45	11	0.57(0.12-2.36)	0.452
64	Male	Agriculture professionals need to communicate orally with animal caretakers mainly to:	Provide instruction on feeding techniques and the preparation of rations.	7.41	3.7	11.11	25.93	51.85	27
7	Female	Agriculture professionals need to communicate orally with animal caretakers mainly to:	Talk about record keeping.	0	9.09	18.18	27.27	45.45	11	0.62(0.13-2.51)	0.515
65	Male	Agriculture professionals need to communicate orally with animal caretakers mainly to:	Talk about record keeping.	7.41	3.7	7.41	29.63	51.85	27
8	Female	Agriculture professionals need to communicate orally with animal caretakers mainly to:	Teach caretakers about humane handling and restraint.	0	0	0	18.18	81.82	11	1.22(0.26-5.23)	0.789
66	Male	Agriculture professionals need to communicate orally with animal caretakers mainly to:	Teach caretakers about humane handling and restraint.	3.7	3.7	7.41	33.33	51.85	27
9	Female	Agriculture professionals need to communicate orally with animal caretakers mainly to:	Teach caretakers how to identify compromised animals and timely euthanasia.	0	0	0	18.18	81.82	11	1.71(0.35-7.65)	0.482
67	Male	Agriculture professionals need to communicate orally with animal caretakers mainly to:	Teach caretakers how to identify compromised animals and timely euthanasia.	3.7	3.7	7.41	29.63	55.56	27
10	Female	Agriculture professionals need to communicate orally with animal caretakers mainly to:	Understand follow-up reports on animal health progress.	0	0	9.09	27.27	63.64	11	1.08(0.25-4.38)	0.907
68	Male	Agriculture professionals need to communicate orally with animal caretakers mainly to:	Understand follow-up reports on animal health progress.	3.7	3.7	11.11	37.04	44.44	27
11	Female	Agriculture professionals need to communicate orally with animal caretakers mainly to:	Understand oral explanations about diseases symptoms.	0	0	0	36.36	63.64	11	1.54(0.35-6.48)	0.551
69	Male	Agriculture professionals need to communicate orally with animal caretakers mainly to:	Understand oral explanations about diseases symptoms.	3.7	3.7	7.41	33.33	51.85	27
12	Female	Agriculture professionals need to communicate orally with animal caretakers mainly to:	Understand reports on animal growth and development.	0	9.09	9.09	45.45	36.36	11	0.46(0.09-1.97)	0.312
70	Male	Agriculture professionals need to communicate orally with animal caretakers mainly to:	Understand reports on animal growth and development.	3.7	7.41	18.52	25.93	44.44	27
13	Female	Agriculture professionals need to communicate orally with animal caretakers mainly to:	Understand what caretakers are describing about the animals.	0	0	0	36.36	63.64	11	2.12(0.48-9.29)	0.308
71	Male	Agriculture professionals need to communicate orally with animal caretakers mainly to:	Understand what caretakers are describing about the animals.	3.7	3.7	3.7	33.33	55.56	27
14	Female	For the development of on-farm activities, it is important professionals communicate in written language (Spanish) to:	Develop written protocols related to animal husbandry practices.	0	0	27.27	36.36	36.36	11	0.45(0.09-1.89)	0.287
72	Male	For the development of on-farm activities, it is important professionals communicate in written language (Spanish) to:	Develop written protocols related to animal husbandry practices.	3.7	3.7	11.11	37.04	44.44	27
15	Female	For the development of on-farm activities, it is important professionals communicate in written language (Spanish) to:	Give written advice to caretakers on animal welfare.	0	0	18.18	54.55	27.27	11	0.23(0.04-1.087)	0.075
73	Male	For the development of on-farm activities, it is important professionals communicate in written language (Spanish) to:	Give written advice to caretakers on animal welfare.	3.7	3.7	11.11	40.74	40.74	27
16	Female	For the development of on-farm activities, it is important professionals communicate in written language (Spanish) to:	Provide written guidelines for animal genetic improvement and breeding programs.	0	18.18	54.55	27.27	0	11	0.16(0.03-0.74)	0.022	*
74	Male	For the development of on-farm activities, it is important professionals communicate in written language (Spanish) to:	Provide written guidelines for animal genetic improvement and breeding programs.	3.7	11.11	25.93	22.22	37.04	27
17	Female	For the development of on-farm activities, it is important professionals communicate in written language (Spanish) to:	Provide written instructions about treatments.	0	0	18.18	54.55	27.27	11	0.22(0.04-1.03)	0.066
75	Male	For the development of on-farm activities, it is important professionals communicate in written language (Spanish) to:	Provide written instructions about treatments.	3.7	3.7	18.52	33.33	40.74	27
18	Female	For the development of on-farm activities, it is important professionals communicate in written language (Spanish) to:	Supply caretakers with written explanations about animal inspection.	0	9.09	18.18	63.64	9.09	11	0.50(0.11-2.06)	0.344
76	Male	For the development of on-farm activities, it is important professionals communicate in written language (Spanish) to:	Supply caretakers with written explanations about animal inspection.	3.7	11.11	25.93	25.93	33.33	27
19	Female	For the development of on-farm activities, it is important professionals communicate in written language (Spanish) to:	Understand animal records written by caretakers.	0	0	45.45	45.45	9.09	11	0.20(0.03-0.89)	0.042	*
77	Male	For the development of on-farm activities, it is important professionals communicate in written language (Spanish) to:	Understand animal records written by caretakers.	3.7	3.7	25.93	33.33	33.33	27
20	Female	For the development of on-farm activities, it is important professionals communicate in written language (Spanish) to:	Write details on how to prepare supplemental feed.	0	9.09	36.36	54.55	0	11	0.19(0.03-0.81)	0.03	*
78	Male	For the development of on-farm activities, it is important professionals communicate in written language (Spanish) to:	Write details on how to prepare supplemental feed.	3.7	11.11	22.22	29.63	33.33	27
21	Female	For the development of on-farm activities, it is important professionals communicate in written language (Spanish) to:	Write instructions about feeding programs.	0	9.09	36.36	45.45	9.09	11	0.18(0.03-0.83)	0.033	*
79	Male	For the development of on-farm activities, it is important professionals communicate in written language (Spanish) to:	Write instructions about feeding programs.	3.7	11.11	14.81	33.33	37.04	27
22	Female	The major issues interact Spanish caretakers	Difficult understand what is written in Spanish.	18.18	36.36	9.09	18.18	18.18	11	28.24(5.40-205.46)	0.0002	***
80	Male	The major issues interact Spanish caretakers	Difficult understand what is written in Spanish.	22.22	11.11	11.11	22.22	33.33	27
23	Female	The major issues interact Spanish caretakers	Difficult to understand what they tell me	9.09	27.27	0	63.64	0	11	29.8(5.83-204.39)	0.0001	***
81	Male	The major issues interact Spanish caretakers	Difficult to understand what they tell me	11.11	14.81	11.11	40.74	22.22	27
24	Female	The major issues interact Spanish caretakers	I dont feel confident writing things in Spanish.	27.27	9.09	18.18	9.09	36.36	11	24.5(5.03-153.56)	0.00019	***
82	Male	The major issues interact Spanish caretakers	I dont feel confident writing things in Spanish.	18.52	7.41	3.7	29.63	40.74	27
25	Female	The major issues interact Spanish caretakers	I have a hard time trying to express my thoughts in words	9.09	18.18	0	45.45	27.27	11	16.3(3.51-93.82)	0.00072	***
83	Male	The major issues interact Spanish caretakers	I have a hard time trying to express my thoughts in words	7.41	11.11	18.52	33.33	29.63	27
26	Female	These aspects of the Spanish language are deemed necessary for interacting with Spanish-speaking animal caretakers:	Agriculture vocabulary	0	0	0	9.09	90.91	11	1.11(0.23-4.82)	0.885
84	Male	These aspects of the Spanish language are deemed necessary for interacting with Spanish-speaking animal caretakers:	Agriculture vocabulary	3.7	0	7.41	48.15	40.74	27
27	Female	These aspects of the Spanish language are deemed necessary for interacting with Spanish-speaking animal caretakers:	Grammar	0	36.36	36.36	18.18	9.09	11	0.32(0.06-1.42)	0.144
85	Male	These aspects of the Spanish language are deemed necessary for interacting with Spanish-speaking animal caretakers:	Grammar	3.85	15.38	30.77	38.46	11.54	26
28	Female	These aspects of the Spanish language are deemed necessary for interacting with Spanish-speaking animal caretakers:	Listening comprehension	0	0	0	27.27	72.73	11	0.54(0.11-2.36)	0.424
86	Male	These aspects of the Spanish language are deemed necessary for interacting with Spanish-speaking animal caretakers:	Listening comprehension	3.7	3.7	0	59.26	33.33	27
29	Female	These aspects of the Spanish language are deemed necessary for interacting with Spanish-speaking animal caretakers:	Reading	0	9.09	45.45	27.27	18.18	11	0.15(0.02-0.75)	0.027	*
87	Male	These aspects of the Spanish language are deemed necessary for interacting with Spanish-speaking animal caretakers:	Reading	3.85	3.85	19.23	61.54	11.54	26
30	Female	These aspects of the Spanish language are deemed necessary for interacting with Spanish-speaking animal caretakers:	Speaking	0	0	0	27.27	72.73	11	0.43(0.07-1.95)	0.294
88	Male	These aspects of the Spanish language are deemed necessary for interacting with Spanish-speaking animal caretakers:	Speaking	3.7	3.7	3.7	51.85	37.04	27
31	Female	These aspects of the Spanish language are deemed necessary for interacting with Spanish-speaking animal caretakers:	Writing	0	18.18	45.45	18.18	18.18	11	0.12(0.02-0.58)	0.012	*
89	Male	These aspects of the Spanish language are deemed necessary for interacting with Spanish-speaking animal caretakers:	Writing	3.7	3.7	18.52	59.26	14.81	27
36	Female	topics are likely to be addressed when agriculture professionals communicate with animal caretaker	Abnormal behavior patterns	0	9.09	9.09	45.45	36.36	11	0.47(0.10-2.03)	0.324
94	Male	topics are likely to be addressed when agriculture professionals communicate with animal caretaker	Abnormal behavior patterns	0	3.7	7.41	40.74	48.15	27
37	Female	topics are likely to be addressed when agriculture professionals communicate with animal caretaker	Animal behavior and emotional states	0	0	0	36.36	63.64	11	0.78(0.16-3.42)	0.745
95	Male	topics are likely to be addressed when agriculture professionals communicate with animal caretaker	Animal behavior and emotional states	0	0	11.11	44.44	44.44	27
38	Female	topics are likely to be addressed when agriculture professionals communicate with animal caretaker	Animal handling	0	0	0	18.18	81.82	11	2.86(0.64-12.93)	0.163
96	Male	topics are likely to be addressed when agriculture professionals communicate with animal caretaker	Animal handling	0	0	14.81	29.63	55.56	27
39	Female	topics are likely to be addressed when agriculture professionals communicate with animal caretaker	Animal husbandry practices	0	0	9.09	27.27	63.64	11	1.15(0.24-5.04)	0.85
97	Male	topics are likely to be addressed when agriculture professionals communicate with animal caretaker	Animal husbandry practices	0	0	14.81	33.33	51.85	27
40	Female	topics are likely to be addressed when agriculture professionals communicate with animal caretaker	Antimicrobial resistance	0	27.27	18.18	36.36	18.18	11	0.39(0.09-1.50)	0.182
98	Male	topics are likely to be addressed when agriculture professionals communicate with animal caretaker	Antimicrobial resistance	3.7	11.11	33.33	29.63	22.22	27
41	Female	topics are likely to be addressed when agriculture professionals communicate with animal caretaker	Biosecurity	0	0	0	45.45	54.55	11	1.00(0.21-4.36)	0.999
99	Male	topics are likely to be addressed when agriculture professionals communicate with animal caretaker	Biosecurity	0	0	7.41	37.04	55.56	27
42	Female	topics are likely to be addressed when agriculture professionals communicate with animal caretaker	Birthing	0	0	9.09	27.27	63.64	11	1.12(0.24-4.72)	0.874
100	Male	topics are likely to be addressed when agriculture professionals communicate with animal caretaker	Birthing	0	7.41	11.11	25.93	55.56	27
43	Female	topics are likely to be addressed when agriculture professionals communicate with animal caretaker	Body conditions	0	0	18.18	27.27	54.55	11	1.38(0.31-6.04)	0.663
101	Male	topics are likely to be addressed when agriculture professionals communicate with animal caretaker	Body conditions	0	0	3.85	46.15	50	26
44	Female	topics are likely to be addressed when agriculture professionals communicate with animal caretaker	Environmental conditions	0	0	0	63.64	36.36	11	0.31(0.05-1.44)	0.154
102	Male	topics are likely to be addressed when agriculture professionals communicate with animal caretaker	Environmental conditions	0	0	14.81	37.04	48.15	27
45	Female	topics are likely to be addressed when agriculture professionals communicate with animal caretaker	Euthanasia	0	0	0	9.09	90.91	11	3.73(0.78-19.34)	0.099
103	Male	topics are likely to be addressed when agriculture professionals communicate with animal caretaker	Euthanasia	0	3.7	3.7	40.74	51.85	27
46	Female	topics are likely to be addressed when agriculture professionals communicate with animal caretaker	Feeding	0	0	9.09	36.36	54.55	11	1.20(0.28-5.00)	0.796
104	Male	topics are likely to be addressed when agriculture professionals communicate with animal caretaker	Feeding	0	3.7	14.81	33.33	48.15	27
47	Female	topics are likely to be addressed when agriculture professionals communicate with animal caretaker	Housing	0	0	9.09	63.64	27.27	11	0.44(0.09-1.97)	0.292
105	Male	topics are likely to be addressed when agriculture professionals communicate with animal caretaker	Housing	0	0	11.11	40.74	48.15	27
48	Female	topics are likely to be addressed when agriculture professionals communicate with animal caretaker	Hygiene	0	9.09	18.18	27.27	45.45	11	0.67(0.14-2.91)	0.607
106	Male	topics are likely to be addressed when agriculture professionals communicate with animal caretaker	Hygiene	0	0	3.85	42.31	53.85	26
49	Female	topics are likely to be addressed when agriculture professionals communicate with animal caretaker	Identification of sick or injured individuals	0	0	0	9.09	90.91	11	2.49(0.50-11.86)	0.246
107	Male	topics are likely to be addressed when agriculture professionals communicate with animal caretaker	Identification of sick or injured individuals	0	0	11.11	29.63	59.26	27
50	Female	topics are likely to be addressed when agriculture professionals communicate with animal caretaker	Pain management	0	9.09	0	63.64	27.27	11	0.56(0.11-2.42)	0.449
108	Male	topics are likely to be addressed when agriculture professionals communicate with animal caretaker	Pain management	0	3.7	7.41	37.04	51.85	27
51	Female	topics are likely to be addressed when agriculture professionals communicate with animal caretaker	Parasites	0	18.18	27.27	45.45	9.09	11	0.22(0.04-0.95)	0.054
109	Male	topics are likely to be addressed when agriculture professionals communicate with animal caretaker	Parasites	0	3.7	22.22	22.22	51.85	27
52	Female	topics are likely to be addressed when agriculture professionals communicate with animal caretaker	Predators	0	45.45	18.18	27.27	9.09	11	0.38(0.09-1.48)	0.17
110	Male	topics are likely to be addressed when agriculture professionals communicate with animal caretaker	Predators	3.7	11.11	29.63	33.33	22.22	27
53	Female	topics are likely to be addressed when agriculture professionals communicate with animal caretaker	Records keeping	0	0	0	54.55	45.45	11	1.06(0.23-4.99)	0.93
111	Male	topics are likely to be addressed when agriculture professionals communicate with animal caretaker	Records keeping	0	0	14.81	44.44	40.74	27
54	Female	topics are likely to be addressed when agriculture professionals communicate with animal caretaker	Traceability	0	36.36	0	54.55	9.09	11	0.60(0.14-2.34)	0.467
112	Male	topics are likely to be addressed when agriculture professionals communicate with animal caretaker	Traceability	3.7	3.7	14.81	40.74	37.04	27
55	Female	topics are likely to be addressed when agriculture professionals communicate with animal caretaker	Treatment - Drugs	0	0	0	27.27	72.73	11	1.90(0.39-8.88)	0.408
113	Male	topics are likely to be addressed when agriculture professionals communicate with animal caretaker	Treatment - Drugs	0	0	11.11	29.63	59.26	27
56	Female	topics are likely to be addressed when agriculture professionals communicate with animal caretaker	Typical clinical signs of illness	0	0	0	18.18	81.82	11	2.00(0.40-9.62)	0.379
114	Male	topics are likely to be addressed when agriculture professionals communicate with animal caretaker	Typical clinical signs of illness	0	0	3.7	37.04	59.26	27
57	Female	topics are likely to be addressed when agriculture professionals communicate with animal caretaker	Vermin control	0	0	27.27	54.55	18.18	11	2.08(0.50-9.19)	0.313
115	Male	topics are likely to be addressed when agriculture professionals communicate with animal caretaker	Vermin control	0	0	29.63	33.33	37.04	27
58	Female	topics are likely to be addressed when agriculture professionals communicate with animal caretaker	Worker health and hygiene	0	9.09	27.27	27.27	36.36	11	0.50(0.10-2.05)	0.347
116	Male	topics are likely to be addressed when agriculture professionals communicate with animal caretaker	Worker health and hygiene	0	0	11.11	40.74	48.15	27
32	Female	Veterinarians need Spanish in on-farm activities in order to	Read materials written in Spanish.	0	18.18	18.18	45.45	18.18	11	0.24(0.04-1.06)	0.069
90	Male	Veterinarians need Spanish in on-farm activities in order to	Read materials written in Spanish.	3.85	7.69	26.92	26.92	34.62	26
33	Female	Veterinarians need Spanish in on-farm activities in order to	Speak to caretakers.	0	0	0	27.27	72.73	11	0.45(0.05-2.36)	0.383
91	Male	Veterinarians need Spanish in on-farm activities in order to	Speak to caretakers.	0	8	0	36	56	25
34	Female	Veterinarians need Spanish in on-farm activities in order to	Understand what Spanish-speaking animal caretakers say.	0	0	0	27.27	72.73	11	1.12(0.23-5.04)	0.881
92	Male	Veterinarians need Spanish in on-farm activities in order to	Understand what Spanish-speaking animal caretakers say.	3.85	3.85	0	42.31	50	26
35	Female	Veterinarians need Spanish in on-farm activities in order to	Write information in Spanish that caretakers need for their job.	0	0	18.18	45.45	36.36	11	0.20(0.03-0.97)	0.005
93	Male	Veterinarians need Spanish in on-farm activities in order to	Write information in Spanish that caretakers need for their job.	3.85	7.69	11.54	38.46	38.46	26

## Sheet: Regression- Ocupation 
	Occupation	Headline	Answer_choice	Strongly Disagree	Disagree	Neither	Agree	Strongly Agree	Total	Ordered odds ratio (95% CI)	P-value
1	Other	Agriculture professionals need to communicate orally with animal caretakers mainly to:	Advise caretakers on how to administer treatments to the animals.	3.23	3.23	3.23	25.81	64.52	31	1.06(0.23-5.80)	0.935
59	Veterinarian	Agriculture professionals need to communicate orally with animal caretakers mainly to:	Advise caretakers on how to administer treatments to the animals.	0	0	0	37.5	62.5	8
2	Other	Agriculture professionals need to communicate orally with animal caretakers mainly to:	Ask caretakers about animal behavioral changes.	3.23	3.23	6.45	32.26	54.84	31	2.69(0.54-20.13)	0.259
60	Veterinarian	Agriculture professionals need to communicate orally with animal caretakers mainly to:	Ask caretakers about animal behavioral changes.	0	0	0	25	75	8
3	Other	Agriculture professionals need to communicate orally with animal caretakers mainly to:	Explain animal management protocols to caretakers.	3.23	3.23	6.45	25.81	61.29	31	2.10(0.42-15.73)	0.398
61	Veterinarian	Agriculture professionals need to communicate orally with animal caretakers mainly to:	Explain animal management protocols to caretakers.	0	0	0	25	75	8
4	Other	Agriculture professionals need to communicate orally with animal caretakers mainly to:	Give caretakers instructions about husbandry practices.	3.23	6.45	0	35.48	54.84	31	1.54(0.34-8.37)	0.584
62	Veterinarian	Agriculture professionals need to communicate orally with animal caretakers mainly to:	Give caretakers instructions about husbandry practices.	0	0	0	37.5	62.5	8
5	Other	Agriculture professionals need to communicate orally with animal caretakers mainly to:	Inform caretakers about animal inspection protocols.	3.23	12.9	0	32.26	51.61	31	0.45(0.11-1.86)	0.277
63	Veterinarian	Agriculture professionals need to communicate orally with animal caretakers mainly to:	Inform caretakers about animal inspection protocols.	0	12.5	12.5	50	25	8
6	Other	Agriculture professionals need to communicate orally with animal caretakers mainly to:	Provide instruction on feeding techniques and the preparation of rations.	6.45	3.23	6.45	32.26	51.61	31	0.60(0.14-2.58)	0.484
64	Veterinarian	Agriculture professionals need to communicate orally with animal caretakers mainly to:	Provide instruction on feeding techniques and the preparation of rations.	0	12.5	12.5	37.5	37.5	8
7	Other	Agriculture professionals need to communicate orally with animal caretakers mainly to:	Talk about record keeping.	6.45	3.23	6.45	29.03	54.84	31	0.46(0.11-2.02)	0.3
65	Veterinarian	Agriculture professionals need to communicate orally with animal caretakers mainly to:	Talk about record keeping.	0	12.5	25	25	37.5	8
8	Other	Agriculture professionals need to communicate orally with animal caretakers mainly to:	Teach caretakers about humane handling and restraint.	3.23	3.23	6.45	29.03	58.06	31	2.38(0.48-17.80)	0.323
66	Veterinarian	Agriculture professionals need to communicate orally with animal caretakers mainly to:	Teach caretakers about humane handling and restraint.	0	0	0	25	75	8
9	Other	Agriculture professionals need to communicate orally with animal caretakers mainly to:	Teach caretakers how to identify compromised animals and timely euthanasia.	3.23	3.23	6.45	22.58	64.52	31	1.11(0.24-6.03)	0.888
67	Veterinarian	Agriculture professionals need to communicate orally with animal caretakers mainly to:	Teach caretakers how to identify compromised animals and timely euthanasia.	0	0	0	37.5	62.5	8
10	Other	Agriculture professionals need to communicate orally with animal caretakers mainly to:	Understand follow-up reports on animal health progress.	3.23	3.23	12.9	29.03	51.61	31	1.30(0.32-5.95)	0.713
68	Veterinarian	Agriculture professionals need to communicate orally with animal caretakers mainly to:	Understand follow-up reports on animal health progress.	0	0	0	50	50	8
11	Other	Agriculture professionals need to communicate orally with animal caretakers mainly to:	Understand oral explanations about diseases symptoms.	3.23	3.23	6.45	29.03	58.06	31	0.94(0.22-4.35)	0.939
69	Veterinarian	Agriculture professionals need to communicate orally with animal caretakers mainly to:	Understand oral explanations about diseases symptoms.	0	0	0	50	50	8
12	Other	Agriculture professionals need to communicate orally with animal caretakers mainly to:	Understand reports on animal growth and development.	3.23	9.68	9.68	29.03	48.39	31	0.40(0.10-1.53)	0.183
70	Veterinarian	Agriculture professionals need to communicate orally with animal caretakers mainly to:	Understand reports on animal growth and development.	0	0	37.5	50	12.5	8
13	Other	Agriculture professionals need to communicate orally with animal caretakers mainly to:	Understand what caretakers are describing about the animals.	3.23	3.23	3.23	29.03	61.29	31	0.79(0.18-3.69)	0.754
71	Veterinarian	Agriculture professionals need to communicate orally with animal caretakers mainly to:	Understand what caretakers are describing about the animals.	0	0	0	50	50	8
14	Other	For the development of on-farm activities, it is important professionals communicate in written language (Spanish) to:	Develop written protocols related to animal husbandry practices.	3.23	3.23	16.13	38.71	38.71	31	1.71(0.40-7.98)	0.468
72	Veterinarian	For the development of on-farm activities, it is important professionals communicate in written language (Spanish) to:	Develop written protocols related to animal husbandry practices.	0	0	12.5	37.5	50	8
15	Other	For the development of on-farm activities, it is important professionals communicate in written language (Spanish) to:	Give written advice to caretakers on animal welfare.	3.23	3.23	12.9	38.71	41.94	31	0.75(0.18-3.06)	0.689
73	Veterinarian	For the development of on-farm activities, it is important professionals communicate in written language (Spanish) to:	Give written advice to caretakers on animal welfare.	0	0	12.5	62.5	25	8
16	Other	For the development of on-farm activities, it is important professionals communicate in written language (Spanish) to:	Provide written guidelines for animal genetic improvement and breeding programs.	3.23	12.9	25.81	25.81	32.26	31	0.30(0.07-1.15)	0.084
74	Veterinarian	For the development of on-farm activities, it is important professionals communicate in written language (Spanish) to:	Provide written guidelines for animal genetic improvement and breeding programs.	0	12.5	75	12.5	0	8
17	Other	For the development of on-farm activities, it is important professionals communicate in written language (Spanish) to:	Provide written instructions about treatments.	3.23	3.23	16.13	35.48	41.94	31	0.66(0.16-2.68)	0.562
75	Veterinarian	For the development of on-farm activities, it is important professionals communicate in written language (Spanish) to:	Provide written instructions about treatments.	0	0	25	50	25	8
18	Other	For the development of on-farm activities, it is important professionals communicate in written language (Spanish) to:	Supply caretakers with written explanations about animal inspection.	3.23	12.9	22.58	29.03	32.26	31	1.03(0.27-3.88)	0.959
76	Veterinarian	For the development of on-farm activities, it is important professionals communicate in written language (Spanish) to:	Supply caretakers with written explanations about animal inspection.	0	0	25	62.5	12.5	8
19	Other	For the development of on-farm activities, it is important professionals communicate in written language (Spanish) to:	Understand animal records written by caretakers.	3.23	3.23	29.03	32.26	32.26	31	0.56(0.14-2.12)	0.397
77	Veterinarian	For the development of on-farm activities, it is important professionals communicate in written language (Spanish) to:	Understand animal records written by caretakers.	0	0	37.5	62.5	0	8
20	Other	For the development of on-farm activities, it is important professionals communicate in written language (Spanish) to:	Write details on how to prepare supplemental feed.	3.23	9.68	19.35	38.71	29.03	31	0.33(0.08-1.27)	0.111
78	Veterinarian	For the development of on-farm activities, it is important professionals communicate in written language (Spanish) to:	Write details on how to prepare supplemental feed.	0	12.5	50	37.5	0	8
21	Other	For the development of on-farm activities, it is important professionals communicate in written language (Spanish) to:	Write instructions about feeding programs.	3.23	9.68	22.58	32.26	32.26	31	0.82(0.21-3.19)	0.779
79	Veterinarian	For the development of on-farm activities, it is important professionals communicate in written language (Spanish) to:	Write instructions about feeding programs.	0	12.5	12.5	62.5	12.5	8
22	Other	The major issues interact Spanish caretakers	Difficult understand what is written in Spanish.	25.81	16.13	6.45	19.35	32.26	31	1.33(0.36-5.04)	0.661
80	Veterinarian	The major issues interact Spanish caretakers	Difficult understand what is written in Spanish.	0	25	25	25	25	8
23	Other	The major issues interact Spanish caretakers	Difficult to understand what they tell me	12.9	22.58	9.68	35.48	19.35	31	2.75(0.69-11.64)	0.154
81	Veterinarian	The major issues interact Spanish caretakers	Difficult to understand what they tell me	0	0	0	87.5	12.5	8
24	Other	The major issues interact Spanish caretakers	I dont feel confident writing things in Spanish.	25.81	6.45	6.45	22.58	38.71	31	1.98(0.50-8.86)	0.341
82	Veterinarian	The major issues interact Spanish caretakers	I dont feel confident writing things in Spanish.	0	12.5	12.5	25	50	8
25	Other	The major issues interact Spanish caretakers	I have a hard time trying to express my thoughts in words	9.68	16.13	12.9	32.26	29.03	31	2.28(0.58-9.62)	0.24
83	Veterinarian	The major issues interact Spanish caretakers	I have a hard time trying to express my thoughts in words	0	0	12.5	50	37.5	8
26	Other	These aspects of the Spanish language are deemed necessary for interacting with Spanish-speaking animal caretakers:	Agriculture vocabulary	3.23	0	6.45	32.26	58.06	31	0.89(0.20-4.15)	0.876
84	Veterinarian	These aspects of the Spanish language are deemed necessary for interacting with Spanish-speaking animal caretakers:	Agriculture vocabulary	0	0	0	50	50	8
27	Other	These aspects of the Spanish language are deemed necessary for interacting with Spanish-speaking animal caretakers:	Grammar	3.33	20	30	33.33	13.33	30	0.54(0.13-2.12)	0.386
85	Veterinarian	These aspects of the Spanish language are deemed necessary for interacting with Spanish-speaking animal caretakers:	Grammar	0	25	50	25	0	8
28	Other	These aspects of the Spanish language are deemed necessary for interacting with Spanish-speaking animal caretakers:	Listening comprehension	3.23	3.23	0	48.39	45.16	31	1.34(0.29-6.46)	0.696
86	Veterinarian	These aspects of the Spanish language are deemed necessary for interacting with Spanish-speaking animal caretakers:	Listening comprehension	0	0	0	50	50	8
29	Other	These aspects of the Spanish language are deemed necessary for interacting with Spanish-speaking animal caretakers:	Reading	3.33	6.67	26.67	46.67	16.67	30	0.78(0.19-3.20)	0.737
87	Veterinarian	These aspects of the Spanish language are deemed necessary for interacting with Spanish-speaking animal caretakers:	Reading	0	0	37.5	62.5	0	8
30	Other	These aspects of the Spanish language are deemed necessary for interacting with Spanish-speaking animal caretakers:	Speaking	3.23	3.23	3.23	38.71	51.61	31	0.75(0.17-3.29)	0.704
88	Veterinarian	These aspects of the Spanish language are deemed necessary for interacting with Spanish-speaking animal caretakers:	Speaking	0	0	0	62.5	37.5	8
31	Other	These aspects of the Spanish language are deemed necessary for interacting with Spanish-speaking animal caretakers:	Writing	3.23	9.68	19.35	48.39	19.35	31	0.52(0.13-2.06)	0.353
89	Veterinarian	These aspects of the Spanish language are deemed necessary for interacting with Spanish-speaking animal caretakers:	Writing	0	0	50	50	0	8
36	Other	topics are likely to be addressed when agriculture professionals communicate with animal caretaker	Abnormal behavior patterns	0	6.45	6.45	41.94	45.16	31	0.82(0.19-3.59)	0.79
94	Veterinarian	topics are likely to be addressed when agriculture professionals communicate with animal caretaker	Abnormal behavior patterns	0	0	12.5	50	37.5	8
37	Other	topics are likely to be addressed when agriculture professionals communicate with animal caretaker	Animal behavior and emotional states	0	0	6.45	41.94	51.61	31	0.84(0.18-4.08)	0.82
95	Veterinarian	topics are likely to be addressed when agriculture professionals communicate with animal caretaker	Animal behavior and emotional states	0	0	12.5	37.5	50	8
38	Other	topics are likely to be addressed when agriculture professionals communicate with animal caretaker	Animal handling	0	0	12.9	22.58	64.52	31	1.11(0.24-6.03)	0.887
96	Veterinarian	topics are likely to be addressed when agriculture professionals communicate with animal caretaker	Animal handling	0	0	0	37.5	62.5	8
39	Other	topics are likely to be addressed when agriculture professionals communicate with animal caretaker	Animal husbandry practices	0	0	12.9	25.81	61.29	31	0.48(0.11-2.11)	0.328
97	Veterinarian	topics are likely to be addressed when agriculture professionals communicate with animal caretaker	Animal husbandry practices	0	0	12.5	50	37.5	8
40	Other	topics are likely to be addressed when agriculture professionals communicate with animal caretaker	Antimicrobial resistance	3.23	16.13	25.81	29.03	25.81	31	0.68(0.18-2.54)	0.572
98	Veterinarian	topics are likely to be addressed when agriculture professionals communicate with animal caretaker	Antimicrobial resistance	0	12.5	37.5	50	0	8
41	Other	topics are likely to be addressed when agriculture professionals communicate with animal caretaker	Biosecurity	0	0	9.68	35.48	54.84	31	0.99(0.23-4.67)	0.999
99	Veterinarian	topics are likely to be addressed when agriculture professionals communicate with animal caretaker	Biosecurity	0	0	0	50	50	8
42	Other	topics are likely to be addressed when agriculture professionals communicate with animal caretaker	Birthing	0	6.45	9.68	22.58	61.29	31	0.77(0.18-3.55)	0.727
100	Veterinarian	topics are likely to be addressed when agriculture professionals communicate with animal caretaker	Birthing	0	0	12.5	37.5	50	8
43	Other	topics are likely to be addressed when agriculture professionals communicate with animal caretaker	Body conditions	0	0	6.67	36.67	56.67	30	0.46(0.09-2.12)	0.321
101	Veterinarian	topics are likely to be addressed when agriculture professionals communicate with animal caretaker	Body conditions	0	0	12.5	50	37.5	8
44	Other	topics are likely to be addressed when agriculture professionals communicate with animal caretaker	Environmental conditions	0	0	16.13	35.48	48.39	31	0.70(0.17-2.82)	0.614
102	Veterinarian	topics are likely to be addressed when agriculture professionals communicate with animal caretaker	Environmental conditions	0	0	0	75	25	8
45	Other	topics are likely to be addressed when agriculture professionals communicate with animal caretaker	Euthanasia	0	3.23	3.23	29.03	64.52	31	1.01(0.21-5.58)	0.982
103	Veterinarian	topics are likely to be addressed when agriculture professionals communicate with animal caretaker	Euthanasia	0	0	0	37.5	62.5	8
46	Other	topics are likely to be addressed when agriculture professionals communicate with animal caretaker	Feeding	0	3.23	12.9	32.26	51.61	31	0.72(0.17-3.08)	0.654
104	Veterinarian	topics are likely to be addressed when agriculture professionals communicate with animal caretaker	Feeding	0	0	12.5	50	37.5	8
47	Other	topics are likely to be addressed when agriculture professionals communicate with animal caretaker	Housing	0	0	9.68	41.94	48.39	31	0.29(0.05-1.30)	0.116
105	Veterinarian	topics are likely to be addressed when agriculture professionals communicate with animal caretaker	Housing	0	0	12.5	75	12.5	8
48	Other	topics are likely to be addressed when agriculture professionals communicate with animal caretaker	Hygiene	0	3.33	10	33.33	53.33	30	0.77(0.18-3.33)	0.729
106	Veterinarian	topics are likely to be addressed when agriculture professionals communicate with animal caretaker	Hygiene	0	0	0	62.5	37.5	8
49	Other	topics are likely to be addressed when agriculture professionals communicate with animal caretaker	Identification of sick or injured individuals	0	0	9.68	22.58	67.74	31	1.57(0.30-11.86)	0.609
107	Veterinarian	topics are likely to be addressed when agriculture professionals communicate with animal caretaker	Identification of sick or injured individuals	0	0	0	25	75	8
50	Other	topics are likely to be addressed when agriculture professionals communicate with animal caretaker	Pain management	0	6.45	6.45	35.48	51.61	31	0.57(0.13-2.36)	0.44
108	Veterinarian	topics are likely to be addressed when agriculture professionals communicate with animal caretaker	Pain management	0	0	0	75	25	8
51	Other	topics are likely to be addressed when agriculture professionals communicate with animal caretaker	Parasites	0	9.68	19.35	25.81	45.16	31	0.62(0.15-2.46)	0.499
109	Veterinarian	topics are likely to be addressed when agriculture professionals communicate with animal caretaker	Parasites	0	0	37.5	37.5	25	8
52	Other	topics are likely to be addressed when agriculture professionals communicate with animal caretaker	Predators	3.23	19.35	25.81	29.03	22.58	31	0.56(0.14-2.12)	0.397
110	Veterinarian	topics are likely to be addressed when agriculture professionals communicate with animal caretaker	Predators	0	25	37.5	37.5	0	8
53	Other	topics are likely to be addressed when agriculture professionals communicate with animal caretaker	Records keeping	0	0	12.9	45.16	41.94	31	1.13(0.26-4.94)	0.865
111	Veterinarian	topics are likely to be addressed when agriculture professionals communicate with animal caretaker	Records keeping	0	0	0	62.5	37.5	8
54	Other	topics are likely to be addressed when agriculture professionals communicate with animal caretaker	Traceability	3.23	12.9	12.9	32.26	38.71	31	0.58(0.15-2.19)	0.428
112	Veterinarian	topics are likely to be addressed when agriculture professionals communicate with animal caretaker	Traceability	0	12.5	0	87.5	0	8
55	Other	topics are likely to be addressed when agriculture professionals communicate with animal caretaker	Treatment - Drugs	0	0	9.68	25.81	64.52	31	1.06(0.23-5.80)	0.933
113	Veterinarian	topics are likely to be addressed when agriculture professionals communicate with animal caretaker	Treatment - Drugs	0	0	0	37.5	62.5	8
56	Other	topics are likely to be addressed when agriculture professionals communicate with animal caretaker	Typical clinical signs of illness	0	0	3.23	29.03	67.74	31	0.84(0.17-4.69)	0.831
114	Veterinarian	topics are likely to be addressed when agriculture professionals communicate with animal caretaker	Typical clinical signs of illness	0	0	0	37.5	62.5	8
57	Other	topics are likely to be addressed when agriculture professionals communicate with animal caretaker	Vermin control	0	0	29.03	38.71	32.26	31	0.92(0.22-3.82)	0.913
115	Veterinarian	topics are likely to be addressed when agriculture professionals communicate with animal caretaker	Vermin control	0	0	25	50	25	8
58	Other	topics are likely to be addressed when agriculture professionals communicate with animal caretaker	Worker health and hygiene	0	3.23	16.13	29.03	51.61	31	0.57(0.14-2.29)	0.427
116	Veterinarian	topics are likely to be addressed when agriculture professionals communicate with animal caretaker	Worker health and hygiene	0	0	12.5	62.5	25	8
32	Other	Veterinarians need Spanish in on-farm activities in order to	Read materials written in Spanish.	3.33	10	26.67	30	30	30	0.97(0.24-3.95)	0.969
90	Veterinarian	Veterinarians need Spanish in on-farm activities in order to	Read materials written in Spanish.	0	12.5	25	37.5	25	8
33	Other	Veterinarians need Spanish in on-farm activities in order to	Speak to caretakers.	0	6.9	0	31.03	62.07	29	1.12(0.24-6.23)	0.88
91	Veterinarian	Veterinarians need Spanish in on-farm activities in order to	Speak to caretakers.	0	0	0	37.5	62.5	8
34	Other	Veterinarians need Spanish in on-farm activities in order to	Understand what Spanish-speaking animal caretakers say.	3.33	3.33	0	36.67	56.67	30	1.57(0.34-8.66)	0.569
92	Veterinarian	Veterinarians need Spanish in on-farm activities in order to	Understand what Spanish-speaking animal caretakers say.	0	0	0	37.5	62.5	8
35	Other	Veterinarians need Spanish in on-farm activities in order to	Write information in Spanish that caretakers need for their job.	3.33	6.67	10	40	40	30	0.66(0.16-2.74)	0.572
93	Veterinarian	Veterinarians need Spanish in on-farm activities in order to	Write information in Spanish that caretakers need for their job.	0	0	25	50	25	8

## Sheet: Regression - Specie of Work 
	Species of interest	Headline	Answer_choice	Strongly Disagree	Disagree	Neither	Agree	Strongly Agree	Total	Ordered odds ratio (95% CI)	P-value
1	Cattle	Agriculture professionals need to communicate orally with animal caretakers mainly to:	Advise caretakers on how to administer treatments to the animals.	7.14	7.14	7.14	7.14	71.43	14
59	Multispecie	Agriculture professionals need to communicate orally with animal caretakers mainly to:	Advise caretakers on how to administer treatments to the animals.	0	0	0	28.57	71.43	7	1.37(0.19-12.44)	0.754
117	Others	Agriculture professionals need to communicate orally with animal caretakers mainly to:	Advise caretakers on how to administer treatments to the animals.	0	0	0	0	100	1
175	Poultry	Agriculture professionals need to communicate orally with animal caretakers mainly to:	Advise caretakers on how to administer treatments to the animals.	0	0	0	33.33	66.67	3	1.62(0.15-38.38)	0.705
233	Swine	Agriculture professionals need to communicate orally with animal caretakers mainly to:	Advise caretakers on how to administer treatments to the animals.	0	0	0	50	50	14	0.63(0.12-2.87)	0.556
2	Cattle	Agriculture professionals need to communicate orally with animal caretakers mainly to:	Ask caretakers about animal behavioral changes.	7.14	7.14	0	7.14	78.57	14
60	Multispecie	Agriculture professionals need to communicate orally with animal caretakers mainly to:	Ask caretakers about animal behavioral changes.	0	0	0	28.57	71.43	7	0.85(0.10-8.07)	0.884
118	Others	Agriculture professionals need to communicate orally with animal caretakers mainly to:	Ask caretakers about animal behavioral changes.	0	0	0	0	100	1
176	Poultry	Agriculture professionals need to communicate orally with animal caretakers mainly to:	Ask caretakers about animal behavioral changes.	0	0	0	33.33	66.67	3	1.01(0.08-24.62)	0.989
234	Swine	Agriculture professionals need to communicate orally with animal caretakers mainly to:	Ask caretakers about animal behavioral changes.	0	0	14.29	57.14	28.57	14	0.16(0.02-0.80)	0.033	*
3	Cattle	Agriculture professionals need to communicate orally with animal caretakers mainly to:	Explain animal management protocols to caretakers.	7.14	7.14	7.14	0	78.57	14
61	Multispecie	Agriculture professionals need to communicate orally with animal caretakers mainly to:	Explain animal management protocols to caretakers.	0	0	0	28.57	71.43	7	0.95(0.12-9.00)	0.966
119	Others	Agriculture professionals need to communicate orally with animal caretakers mainly to:	Explain animal management protocols to caretakers.	0	0	0	0	100	1
177	Poultry	Agriculture professionals need to communicate orally with animal caretakers mainly to:	Explain animal management protocols to caretakers.	0	0	0	33.33	66.67	3	1.12(0.09-27.29)	0.926
235	Swine	Agriculture professionals need to communicate orally with animal caretakers mainly to:	Explain animal management protocols to caretakers.	0	0	7.14	50	42.86	14	0.33(0.05-1.59)	0.186
4	Cattle	Agriculture professionals need to communicate orally with animal caretakers mainly to:	Give caretakers instructions about husbandry practices.	7.14	7.14	0	14.29	71.43	14
62	Multispecie	Agriculture professionals need to communicate orally with animal caretakers mainly to:	Give caretakers instructions about husbandry practices.	0	0	0	28.57	71.43	7	1.23(0.17-11.21)	0.833
120	Others	Agriculture professionals need to communicate orally with animal caretakers mainly to:	Give caretakers instructions about husbandry practices.	0	0	0	0	100	1
178	Poultry	Agriculture professionals need to communicate orally with animal caretakers mainly to:	Give caretakers instructions about husbandry practices.	0	0	0	33.33	66.67	3	1.47(0.13-34.78)	0.762
236	Swine	Agriculture professionals need to communicate orally with animal caretakers mainly to:	Give caretakers instructions about husbandry practices.	0	7.14	0	64.29	28.57	14	0.24(0.04-1.10)	0.077
5	Cattle	Agriculture professionals need to communicate orally with animal caretakers mainly to:	Inform caretakers about animal inspection protocols.	7.14	7.14	7.14	14.29	64.29	14
63	Multispecie	Agriculture professionals need to communicate orally with animal caretakers mainly to:	Inform caretakers about animal inspection protocols.	0	0	0	28.57	71.43	7	1.89(0.28-16.66)	0.524
121	Others	Agriculture professionals need to communicate orally with animal caretakers mainly to:	Inform caretakers about animal inspection protocols.	0	0	0	0	100	1
179	Poultry	Agriculture professionals need to communicate orally with animal caretakers mainly to:	Inform caretakers about animal inspection protocols.	0	33.33	0	33.33	33.33	3	0.54(0.05-5.86)	0.599
237	Swine	Agriculture professionals need to communicate orally with animal caretakers mainly to:	Inform caretakers about animal inspection protocols.	0	21.43	0	64.29	14.29	14	0.23(0.04-0.97)	0.053
6	Cattle	Agriculture professionals need to communicate orally with animal caretakers mainly to:	Provide instruction on feeding techniques and the preparation of rations.	7.14	7.14	0	14.29	71.43	14
64	Multispecie	Agriculture professionals need to communicate orally with animal caretakers mainly to:	Provide instruction on feeding techniques and the preparation of rations.	0	0	0	28.57	71.43	7	1.25(0.17-11.21)	0.826
122	Others	Agriculture professionals need to communicate orally with animal caretakers mainly to:	Provide instruction on feeding techniques and the preparation of rations.	0	0	0	0	100	1
180	Poultry	Agriculture professionals need to communicate orally with animal caretakers mainly to:	Provide instruction on feeding techniques and the preparation of rations.	0	33.33	33.33	0	33.33	3	0.20(0.01-2.48)	0.197
238	Swine	Agriculture professionals need to communicate orally with animal caretakers mainly to:	Provide instruction on feeding techniques and the preparation of rations.	7.14	0	14.29	64.29	14.29	14	0.15(0.03-0.70)	0.019	*
7	Cattle	Agriculture professionals need to communicate orally with animal caretakers mainly to:	Talk about record keeping.	7.14	7.14	7.14	14.29	64.29	14
65	Multispecie	Agriculture professionals need to communicate orally with animal caretakers mainly to:	Talk about record keeping.	0	0	14.29	14.29	71.43	7	1.58(0.23-13.89)	0.646
123	Others	Agriculture professionals need to communicate orally with animal caretakers mainly to:	Talk about record keeping.	0	0	0	0	100	1
181	Poultry	Agriculture professionals need to communicate orally with animal caretakers mainly to:	Talk about record keeping.	0	33.33	33.33	0	33.33	3	0.37(0.03-4.01)	0.388
239	Swine	Agriculture professionals need to communicate orally with animal caretakers mainly to:	Talk about record keeping.	7.14	0	7.14	57.14	28.57	14	0.42(0.09-1.73)	0.243
8	Cattle	Agriculture professionals need to communicate orally with animal caretakers mainly to:	Teach caretakers about humane handling and restraint.	7.14	7.14	0	7.14	78.57	14	0.42(0.09-1.73)
66	Multispecie	Agriculture professionals need to communicate orally with animal caretakers mainly to:	Teach caretakers about humane handling and restraint.	0	0	0	28.57	71.43	7	0.86(0.10-8.09)	0.889
124	Others	Agriculture professionals need to communicate orally with animal caretakers mainly to:	Teach caretakers about humane handling and restraint.	0	0	0	0	100	1
182	Poultry	Agriculture professionals need to communicate orally with animal caretakers mainly to:	Teach caretakers about humane handling and restraint.	0	0	33.33	0	66.67	3	0.73(0.05-18.49)	0.823
240	Swine	Agriculture professionals need to communicate orally with animal caretakers mainly to:	Teach caretakers about humane handling and restraint.	0	0	7.14	57.14	35.71	14	0.24(0.04-1.13)	0.085
9	Cattle	Agriculture professionals need to communicate orally with animal caretakers mainly to:	Teach caretakers how to identify compromised animals and timely euthanasia.	7.14	7.14	7.14	7.14	71.43	14
67	Multispecie	Agriculture professionals need to communicate orally with animal caretakers mainly to:	Teach caretakers how to identify compromised animals and timely euthanasia.	0	0	0	28.57	71.43	7	1.38(0.19-12.45)	0.748
125	Others	Agriculture professionals need to communicate orally with animal caretakers mainly to:	Teach caretakers how to identify compromised animals and timely euthanasia.	0	0	0	0	100	1
183	Poultry	Agriculture professionals need to communicate orally with animal caretakers mainly to:	Teach caretakers how to identify compromised animals and timely euthanasia.	0	0	0	33.33	66.67	3	1.63(0.15-38.32)	0.702
241	Swine	Agriculture professionals need to communicate orally with animal caretakers mainly to:	Teach caretakers how to identify compromised animals and timely euthanasia.	0	0	7.14	42.86	50	14	0.59(0.12-2.71)	0.512
10	Cattle	Agriculture professionals need to communicate orally with animal caretakers mainly to:	Understand follow-up reports on animal health progress.	7.14	7.14	0	21.43	64.29	14
68	Multispecie	Agriculture professionals need to communicate orally with animal caretakers mainly to:	Understand follow-up reports on animal health progress.	0	0	0	28.57	71.43	7	1.72(0.26-15.10)	0.584
126	Others	Agriculture professionals need to communicate orally with animal caretakers mainly to:	Understand follow-up reports on animal health progress.	0	0	0	0	100	1
184	Poultry	Agriculture professionals need to communicate orally with animal caretakers mainly to:	Understand follow-up reports on animal health progress.	0	0	33.33	0	66.67	3	1.44(0.12-34.80)	0.777
242	Swine	Agriculture professionals need to communicate orally with animal caretakers mainly to:	Understand follow-up reports on animal health progress.	0	0	21.43	57.14	21.43	14	0.26(0.05-1.11)	0.078
11	Cattle	Agriculture professionals need to communicate orally with animal caretakers mainly to:	Understand oral explanations about diseases symptoms.	7.14	7.14	0	14.29	71.43	14
69	Multispecie	Agriculture professionals need to communicate orally with animal caretakers mainly to:	Understand oral explanations about diseases symptoms.	0	0	0	28.57	71.43	7	1.25(0.17-11.26)	0.825
127	Others	Agriculture professionals need to communicate orally with animal caretakers mainly to:	Understand oral explanations about diseases symptoms.	0	0	0	0	100	1
185	Poultry	Agriculture professionals need to communicate orally with animal caretakers mainly to:	Understand oral explanations about diseases symptoms.	0	0	33.33	33.33	33.33	3	0.38(0.03-4.11)	0.403
243	Swine	Agriculture professionals need to communicate orally with animal caretakers mainly to:	Understand oral explanations about diseases symptoms.	0	0	7.14	57.14	35.71	14	0.33(0.06-1.48)	0.162
12	Cattle	Agriculture professionals need to communicate orally with animal caretakers mainly to:	Understand reports on animal growth and development.	7.14	7.14	7.14	28.57	50	14
70	Multispecie	Agriculture professionals need to communicate orally with animal caretakers mainly to:	Understand reports on animal growth and development.	0	0	14.29	14.29	71.43	7	2.66(0.42-23.10)	0.32
128	Others	Agriculture professionals need to communicate orally with animal caretakers mainly to:	Understand reports on animal growth and development.	0	0	0	0	100	1
186	Poultry	Agriculture professionals need to communicate orally with animal caretakers mainly to:	Understand reports on animal growth and development.	0	0	33.33	33.33	33.33	3	1.04(0.12-10.36)	0.966
244	Swine	Agriculture professionals need to communicate orally with animal caretakers mainly to:	Understand reports on animal growth and development.	0	14.29	21.43	50	14.29	14	0.33(0.07-1.34)	0.129
13	Cattle	Agriculture professionals need to communicate orally with animal caretakers mainly to:	Understand what caretakers are describing about the animals.	7.14	7.14	0	21.43	64.29	14
71	Multispecie	Agriculture professionals need to communicate orally with animal caretakers mainly to:	Understand what caretakers are describing about the animals.	0	0	0	42.86	57.14	7	0.97(0.15-6.45)	0.977
129	Others	Agriculture professionals need to communicate orally with animal caretakers mainly to:	Understand what caretakers are describing about the animals.	0	0	0	0	100	1
187	Poultry	Agriculture professionals need to communicate orally with animal caretakers mainly to:	Understand what caretakers are describing about the animals.	0	0	0	66.67	33.33	3	0.76(0.09-7.59)	0.809
245	Swine	Agriculture professionals need to communicate orally with animal caretakers mainly to:	Understand what caretakers are describing about the animals.	0	0	7.14	35.71	57.14	14	0.88(0.18-4.02)	0.872
14	Cattle	For the development of on-farm activities, it is important professionals communicate in written language (Spanish) to:	Develop written protocols related to animal husbandry practices.	7.14	7.14	0	28.57	57.14	14
72	Multispecie	For the development of on-farm activities, it is important professionals communicate in written language (Spanish) to:	Develop written protocols related to animal husbandry practices.	0	0	28.57	28.57	42.86	7	0.52(0.08-3.15)	0.474
130	Others	For the development of on-farm activities, it is important professionals communicate in written language (Spanish) to:	Develop written protocols related to animal husbandry practices.	0	0	100	0	0	1
188	Poultry	For the development of on-farm activities, it is important professionals communicate in written language (Spanish) to:	Develop written protocols related to animal husbandry practices.	0	0	0	33.33	66.67	3	0.69(0.07-7.16)	0.747
246	Swine	For the development of on-farm activities, it is important professionals communicate in written language (Spanish) to:	Develop written protocols related to animal husbandry practices.	0	0	21.43	57.14	21.43	14	0.35(0.08-1.43)	0.152
15	Cattle	For the development of on-farm activities, it is important professionals communicate in written language (Spanish) to:	Give written advice to caretakers on animal welfare.	7.14	7.14	0	28.57	57.14	14
73	Multispecie	For the development of on-farm activities, it is important professionals communicate in written language (Spanish) to:	Give written advice to caretakers on animal welfare.	0	0	14.29	42.86	42.86	7	0.65(0.10-3.91)	0.634
131	Others	For the development of on-farm activities, it is important professionals communicate in written language (Spanish) to:	Give written advice to caretakers on animal welfare.	0	0	100	0	0	1
189	Poultry	For the development of on-farm activities, it is important professionals communicate in written language (Spanish) to:	Give written advice to caretakers on animal welfare.	0	0	0	33.33	66.67	3	0.66(0.06-7.05)	0.719
247	Swine	For the development of on-farm activities, it is important professionals communicate in written language (Spanish) to:	Give written advice to caretakers on animal welfare.	0	0	21.43	64.29	14.29	14	0.26(0.05-1.10)	0.074
16	Cattle	For the development of on-farm activities, it is important professionals communicate in written language (Spanish) to:	Provide written guidelines for animal genetic improvement and breeding programs.	7.14	14.29	35.71	0	42.86	14
74	Multispecie	For the development of on-farm activities, it is important professionals communicate in written language (Spanish) to:	Provide written guidelines for animal genetic improvement and breeding programs.	0	0	42.86	28.57	28.57	7	1.44(0.27-7.92)	0.664
132	Others	For the development of on-farm activities, it is important professionals communicate in written language (Spanish) to:	Provide written guidelines for animal genetic improvement and breeding programs.	0	0	100	0	0	1
190	Poultry	For the development of on-farm activities, it is important professionals communicate in written language (Spanish) to:	Provide written guidelines for animal genetic improvement and breeding programs.	0	33.33	33.33	0	33.33	3	0.49(0.05-4.23)	0.51
248	Swine	For the development of on-farm activities, it is important professionals communicate in written language (Spanish) to:	Provide written guidelines for animal genetic improvement and breeding programs.	0	14.29	28.57	50	7.14	14	0.87(0.21-3.52)	0.845
17	Cattle	For the development of on-farm activities, it is important professionals communicate in written language (Spanish) to:	Provide written instructions about treatments.	7.14	7.14	7.14	14.29	64.29	14
75	Multispecie	For the development of on-farm activities, it is important professionals communicate in written language (Spanish) to:	Provide written instructions about treatments.	0	0	14.29	42.86	42.86	7	0.58(0.09-3.56)	0.557
133	Others	For the development of on-farm activities, it is important professionals communicate in written language (Spanish) to:	Provide written instructions about treatments.	0	0	100	0	0	1
191	Poultry	For the development of on-farm activities, it is important professionals communicate in written language (Spanish) to:	Provide written instructions about treatments.	0	0	33.33	0	66.67	3	0.33(0.03-3.89)	0.359
249	Swine	For the development of on-farm activities, it is important professionals communicate in written language (Spanish) to:	Provide written instructions about treatments.	0	0	21.43	71.43	7.14	14	0.22(0.04-0.95)	0.048	*
18	Cattle	For the development of on-farm activities, it is important professionals communicate in written language (Spanish) to:	Supply caretakers with written explanations about animal inspection.	7.14	14.29	14.29	21.43	42.86	14
76	Multispecie	For the development of on-farm activities, it is important professionals communicate in written language (Spanish) to:	Supply caretakers with written explanations about animal inspection.	0	0	14.29	57.14	28.57	7	1.29(0.24-6.94)	0.759
134	Others	For the development of on-farm activities, it is important professionals communicate in written language (Spanish) to:	Supply caretakers with written explanations about animal inspection.	0	0	100	0	0	1
192	Poultry	For the development of on-farm activities, it is important professionals communicate in written language (Spanish) to:	Supply caretakers with written explanations about animal inspection.	0	0	33.33	0	66.67	3	1.14(0.12-12.30)	0.905
250	Swine	For the development of on-farm activities, it is important professionals communicate in written language (Spanish) to:	Supply caretakers with written explanations about animal inspection.	0	14.29	28.57	50	7.14	14	0.46(0.11-1.85)	0.281
19	Cattle	For the development of on-farm activities, it is important professionals communicate in written language (Spanish) to:	Understand animal records written by caretakers.	7.14	0	14.29	42.86	35.71	14
77	Multispecie	For the development of on-farm activities, it is important professionals communicate in written language (Spanish) to:	Understand animal records written by caretakers.	0	0	57.14	0	42.86	7	0.52(0.08-3.35)	0.491
135	Others	For the development of on-farm activities, it is important professionals communicate in written language (Spanish) to:	Understand animal records written by caretakers.	0	0	100	0	0	1
193	Poultry	For the development of on-farm activities, it is important professionals communicate in written language (Spanish) to:	Understand animal records written by caretakers.	0	0	0	66.67	33.33	3	0.76(0.10-5.85)	0.79
251	Swine	For the development of on-farm activities, it is important professionals communicate in written language (Spanish) to:	Understand animal records written by caretakers.	0	7.14	35.71	50	7.14	14	0.33(0.08-1.30)	0.12
20	Cattle	For the development of on-farm activities, it is important professionals communicate in written language (Spanish) to:	Write details on how to prepare supplemental feed.	7.14	7.14	7.14	42.86	35.71	14
78	Multispecie	For the development of on-farm activities, it is important professionals communicate in written language (Spanish) to:	Write details on how to prepare supplemental feed.	0	0	28.57	42.86	28.57	7	0.81(0.15-4.43)	0.812
136	Others	For the development of on-farm activities, it is important professionals communicate in written language (Spanish) to:	Write details on how to prepare supplemental feed.	0	0	100	0	0	1
194	Poultry	For the development of on-farm activities, it is important professionals communicate in written language (Spanish) to:	Write details on how to prepare supplemental feed.	0	33.33	33.33	0	33.33	3	0.17(0.01-1.60)	0.118
252	Swine	For the development of on-farm activities, it is important professionals communicate in written language (Spanish) to:	Write details on how to prepare supplemental feed.	0	14.29	35.71	42.86	7.14	14	0.28(0.06-1.16)	0.086
21	Cattle	For the development of on-farm activities, it is important professionals communicate in written language (Spanish) to:	Write instructions about feeding programs.	7.14	7.14	0	42.86	42.86	14
79	Multispecie	For the development of on-farm activities, it is important professionals communicate in written language (Spanish) to:	Write instructions about feeding programs.	0	0	42.86	14.29	42.86	7	0.62(0.10-3.77)	0.602
137	Others	For the development of on-farm activities, it is important professionals communicate in written language (Spanish) to:	Write instructions about feeding programs.	0	0	100	0	0	1
195	Poultry	For the development of on-farm activities, it is important professionals communicate in written language (Spanish) to:	Write instructions about feeding programs.	0	33.33	33.33	0	33.33	3	0.14(0.01-1.28)	0.078
253	Swine	For the development of on-farm activities, it is important professionals communicate in written language (Spanish) to:	Write instructions about feeding programs.	0	14.29	21.43	57.14	7.14	14	0.28(0.06-1.13)	0.081
22	Cattle	The major issues interact Spanish caretakers	Difficult understand what is written in Spanish.	28.57	14.29	14.29	14.29	28.57	14
80	Multispecie	The major issues interact Spanish caretakers	Difficult understand what is written in Spanish.	14.29	28.57	14.29	14.29	28.57	7	1.20(0.24-6.18)	0.815
138	Others	The major issues interact Spanish caretakers	Difficult understand what is written in Spanish.	0	0	0	0	100	1
196	Poultry	The major issues interact Spanish caretakers	Difficult understand what is written in Spanish.	0	33.33	0	33.33	33.33	3	3.28(0.44-31.04)	0.255
254	Swine	The major issues interact Spanish caretakers	Difficult understand what is written in Spanish.	21.43	14.29	7.14	28.57	28.57	14	1.35(0.35-5.25)	0.652
23	Cattle	The major issues interact Spanish caretakers	Difficult to understand what they tell me	14.29	14.29	14.29	42.86	14.29	14
81	Multispecie	The major issues interact Spanish caretakers	Difficult to understand what they tell me	0	28.57	0	42.86	28.57	7	2.11(0.38-12.53)	0.396
139	Others	The major issues interact Spanish caretakers	Difficult to understand what they tell me	0	0	0	0	100	1
197	Poultry	The major issues interact Spanish caretakers	Difficult to understand what they tell me	0	0	33.33	33.33	33.33	3	5.08(0.59-54.71)	0.147
255	Swine	The major issues interact Spanish caretakers	Difficult to understand what they tell me	14.29	21.43	0	57.14	7.14	14	0.92(0.23-3.59)	0.905
24	Cattle	The major issues interact Spanish caretakers	I dont feel confident writing things in Spanish.	28.57	21.43	7.14	7.14	35.71	14
82	Multispecie	The major issues interact Spanish caretakers	I dont feel confident writing things in Spanish.	14.29	0	14.29	28.57	42.86	7	2.26(0.43-12.80)	0.336
140	Others	The major issues interact Spanish caretakers	I dont feel confident writing things in Spanish.	0	0	0	0	100	1
198	Poultry	The major issues interact Spanish caretakers	I dont feel confident writing things in Spanish.	0	0	0	33.33	66.67	3	9.25(1.00-210.53)	0.075
256	Swine	The major issues interact Spanish caretakers	I dont feel confident writing things in Spanish.	21.43	0	7.14	35.71	35.71	14	1.77(0.45-7.14)	0.411
25	Cattle	The major issues interact Spanish caretakers	I have a hard time trying to express my thoughts in words	7.14	14.29	14.29	28.57	35.71	14
83	Multispecie	The major issues interact Spanish caretakers	I have a hard time trying to express my thoughts in words	0	28.57	14.29	42.86	14.29	7	0.56(0.11-2.86)	0.49
141	Others	The major issues interact Spanish caretakers	I have a hard time trying to express my thoughts in words	0	0	0	0	100	1
199	Poultry	The major issues interact Spanish caretakers	I have a hard time trying to express my thoughts in words	0	0	0	33.33	66.67	3	7.39(0.79-168.58)	0.111
257	Swine	The major issues interact Spanish caretakers	I have a hard time trying to express my thoughts in words	14.29	7.14	14.29	42.86	21.43	14	0.69(0.17-2.71)	0.598
26	Cattle	These aspects of the Spanish language are deemed necessary for interacting with Spanish-speaking animal caretakers:	Agriculture vocabulary	7.14	0	7.14	21.43	64.29	14
84	Multispecie	These aspects of the Spanish language are deemed necessary for interacting with Spanish-speaking animal caretakers:	Agriculture vocabulary	0	0	0	57.14	42.86	7	0.60(0.10-3.58)	0.577
142	Others	These aspects of the Spanish language are deemed necessary for interacting with Spanish-speaking animal caretakers:	Agriculture vocabulary	0	0	0	0	100	1
200	Poultry	These aspects of the Spanish language are deemed necessary for interacting with Spanish-speaking animal caretakers:	Agriculture vocabulary	0	0	0	33.33	66.67	3	2.02(0.19-46.85)	0.581
258	Swine	These aspects of the Spanish language are deemed necessary for interacting with Spanish-speaking animal caretakers:	Agriculture vocabulary	0	0	7.14	42.86	50	14	0.67(0.14-3.00)	0.609
27	Cattle	These aspects of the Spanish language are deemed necessary for interacting with Spanish-speaking animal caretakers:	Grammar	7.14	21.43	35.71	28.57	7.14	14
85	Multispecie	These aspects of the Spanish language are deemed necessary for interacting with Spanish-speaking animal caretakers:	Grammar	0	16.67	33.33	33.33	16.67	6	2.05(0.35-12.42)	0.419
143	Others	These aspects of the Spanish language are deemed necessary for interacting with Spanish-speaking animal caretakers:	Grammar	0	0	100	0	0	1
201	Poultry	These aspects of the Spanish language are deemed necessary for interacting with Spanish-speaking animal caretakers:	Grammar	0	0	66.67	33.33	0	3	1.30(0.20-8.39)	0.777
259	Swine	These aspects of the Spanish language are deemed necessary for interacting with Spanish-speaking animal caretakers:	Grammar	0	28.57	21.43	35.71	14.29	14	1.61(0.40-6.58)	0.494
28	Cattle	These aspects of the Spanish language are deemed necessary for interacting with Spanish-speaking animal caretakers:	Listening comprehension	7.14	0	0	42.86	50	14
86	Multispecie	These aspects of the Spanish language are deemed necessary for interacting with Spanish-speaking animal caretakers:	Listening comprehension	0	0	0	57.14	42.86	7	0.89(0.15-5.34)	0.905
144	Others	These aspects of the Spanish language are deemed necessary for interacting with Spanish-speaking animal caretakers:	Listening comprehension	0	0	0	100	0	1
202	Poultry	These aspects of the Spanish language are deemed necessary for interacting with Spanish-speaking animal caretakers:	Listening comprehension	0	0	0	33.33	66.67	3	1.15(0.12-11.55)	0.896
260	Swine	These aspects of the Spanish language are deemed necessary for interacting with Spanish-speaking animal caretakers:	Listening comprehension	0	7.14	0	50	42.86	14	0.78(0.17-3.38)	0.739
29	Cattle	These aspects of the Spanish language are deemed necessary for interacting with Spanish-speaking animal caretakers:	Reading	7.14	7.14	21.43	57.14	7.14	14
87	Multispecie	These aspects of the Spanish language are deemed necessary for interacting with Spanish-speaking animal caretakers:	Reading	0	0	33.33	50	16.67	6	1.61(0.26-10.46)	0.605
145	Others	These aspects of the Spanish language are deemed necessary for interacting with Spanish-speaking animal caretakers:	Reading	0	0	100	0	0	1
203	Poultry	These aspects of the Spanish language are deemed necessary for interacting with Spanish-speaking animal caretakers:	Reading	0	0	66.67	33.33	0	3	0.41(0.05-2.96)	0.38
261	Swine	These aspects of the Spanish language are deemed necessary for interacting with Spanish-speaking animal caretakers:	Reading	0	7.14	21.43	50	21.43	14	1.96(0.46-8.72)	0.362
30	Cattle	These aspects of the Spanish language are deemed necessary for interacting with Spanish-speaking animal caretakers:	Speaking	7.14	0	7.14	35.71	50	14
88	Multispecie	These aspects of the Spanish language are deemed necessary for interacting with Spanish-speaking animal caretakers:	Speaking	0	0	0	57.14	42.86	7	1.03(0.18-6.08)	0.965
146	Others	These aspects of the Spanish language are deemed necessary for interacting with Spanish-speaking animal caretakers:	Speaking	0	0	0	0	100	1
204	Poultry	These aspects of the Spanish language are deemed necessary for interacting with Spanish-speaking animal caretakers:	Speaking	0	0	0	33.33	66.67	3	3.58(0.36-82.40)	0.313
262	Swine	These aspects of the Spanish language are deemed necessary for interacting with Spanish-speaking animal caretakers:	Speaking	0	7.14	0	50	42.86	14	0.90(0.20-3.88)	0.892
31	Cattle	These aspects of the Spanish language are deemed necessary for interacting with Spanish-speaking animal caretakers:	Writing	7.14	7.14	14.29	57.14	14.29	14
89	Multispecie	These aspects of the Spanish language are deemed necessary for interacting with Spanish-speaking animal caretakers:	Writing	0	0	42.86	42.86	14.29	7	0.82(0.15-4.52)	0.822
147	Others	These aspects of the Spanish language are deemed necessary for interacting with Spanish-speaking animal caretakers:	Writing	0	0	100	0	0	1
205	Poultry	These aspects of the Spanish language are deemed necessary for interacting with Spanish-speaking animal caretakers:	Writing	0	0	66.67	33.33	0	3	0.32(0.04-2.26)	0.254
263	Swine	These aspects of the Spanish language are deemed necessary for interacting with Spanish-speaking animal caretakers:	Writing	0	14.29	14.29	50	21.43	14	1.22(0.29-5.27)	0.777
36	Cattle	topics are likely to be addressed when agriculture professionals communicate with animal caretaker	Abnormal behavior patterns	0	0	7.14	35.71	57.14	14
94	Multispecie	topics are likely to be addressed when agriculture professionals communicate with animal caretaker	Abnormal behavior patterns	0	0	28.57	14.29	57.14	7	0.67(0.10-4.68)	0.684
152	Others	topics are likely to be addressed when agriculture professionals communicate with animal caretaker	Abnormal behavior patterns	0	0	0	0	100	1
210	Poultry	topics are likely to be addressed when agriculture professionals communicate with animal caretaker	Abnormal behavior patterns	0	0	0	100	0	3	0.42(0.05-3.26)	0.405
268	Swine	topics are likely to be addressed when agriculture professionals communicate with animal caretaker	Abnormal behavior patterns	0	14.29	0	57.14	28.57	14	0.32(0.07-1.36)	0.132
37	Cattle	topics are likely to be addressed when agriculture professionals communicate with animal caretaker	Animal behavior and emotional states	0	0	21.43	7.14	71.43	14
95	Multispecie	topics are likely to be addressed when agriculture professionals communicate with animal caretaker	Animal behavior and emotional states	0	0	0	42.86	57.14	7	0.78(0.11-5.48)	0.797
153	Others	topics are likely to be addressed when agriculture professionals communicate with animal caretaker	Animal behavior and emotional states	0	0	0	0	100	1
211	Poultry	topics are likely to be addressed when agriculture professionals communicate with animal caretaker	Animal behavior and emotional states	0	0	0	66.67	33.33	3	0.61(0.06-6.35)	0.661
269	Swine	topics are likely to be addressed when agriculture professionals communicate with animal caretaker	Animal behavior and emotional states	0	0	0	71.43	28.57	14	0.315(0.061-1.41)	0.142
38	Cattle	topics are likely to be addressed when agriculture professionals communicate with animal caretaker	Animal handling	0	0	21.43	7.14	71.43	14
96	Multispecie	topics are likely to be addressed when agriculture professionals communicate with animal caretaker	Animal handling	0	0	0	28.57	71.43	7	1.36(0.19-12.21)	0.76
154	Others	topics are likely to be addressed when agriculture professionals communicate with animal caretaker	Animal handling	0	0	0	0	100	1
212	Poultry	topics are likely to be addressed when agriculture professionals communicate with animal caretaker	Animal handling	0	0	33.33	33.33	33.33	3	0.42(0.04-4.49)	0.451
270	Swine	topics are likely to be addressed when agriculture professionals communicate with animal caretaker	Animal handling	0	0	0	42.86	57.14	14	0.80(0.16-3.72)	0.778
39	Cattle	topics are likely to be addressed when agriculture professionals communicate with animal caretaker	Animal husbandry practices	0	0	21.43	14.29	64.29	14
97	Multispecie	topics are likely to be addressed when agriculture professionals communicate with animal caretaker	Animal husbandry practices	0	0	0	28.57	71.43	7	1.86(0.28-16.29)	0.533
155	Others	topics are likely to be addressed when agriculture professionals communicate with animal caretaker	Animal husbandry practices	0	0	0	0	100	1
213	Poultry	topics are likely to be addressed when agriculture professionals communicate with animal caretaker	Animal husbandry practices	0	0	66.67	0	33.33	3	0.28(0.02-3.48)	0.315
271	Swine	topics are likely to be addressed when agriculture professionals communicate with animal caretaker	Animal husbandry practices	0	0	0	57.14	42.86	14	0.71(0.16-2.99)	0.647
40	Cattle	topics are likely to be addressed when agriculture professionals communicate with animal caretaker	Antimicrobial resistance	0	14.29	35.71	35.71	14.29	14
98	Multispecie	topics are likely to be addressed when agriculture professionals communicate with animal caretaker	Antimicrobial resistance	0	0	14.29	28.57	57.14	7	7.02(1.22-49.00)	0.035	*
156	Others	topics are likely to be addressed when agriculture professionals communicate with animal caretaker	Antimicrobial resistance	0	0	100	0	0	1
214	Poultry	topics are likely to be addressed when agriculture professionals communicate with animal caretaker	Antimicrobial resistance	0	33.33	33.33	0	33.33	3	0.56(0.07-4.68)	0.588
272	Swine	topics are likely to be addressed when agriculture professionals communicate with animal caretaker	Antimicrobial resistance	7.14	21.43	21.43	42.86	7.14	14	0.67(0.17-2.58)	0.568
41	Cattle	topics are likely to be addressed when agriculture professionals communicate with animal caretaker	Biosecurity	0	0	21.43	28.57	50	14
99	Multispecie	topics are likely to be addressed when agriculture professionals communicate with animal caretaker	Biosecurity	0	0	0	42.86	57.14	7	1.94(0.33-12.97)	0.469
157	Others	topics are likely to be addressed when agriculture professionals communicate with animal caretaker	Biosecurity	0	0	0	0	100	1
215	Poultry	topics are likely to be addressed when agriculture professionals communicate with animal caretaker	Biosecurity	0	0	0	33.33	66.67	3	4.09(0.41-94.78)	0.267
273	Swine	topics are likely to be addressed when agriculture professionals communicate with animal caretaker	Biosecurity	0	0	0	50	50	14	1.52(0.35-6.71)	0.571
42	Cattle	topics are likely to be addressed when agriculture professionals communicate with animal caretaker	Birthing	0	7.14	14.29	7.14	71.43	14
100	Multispecie	topics are likely to be addressed when agriculture professionals communicate with animal caretaker	Birthing	0	0	0	28.57	71.43	7	1.35(0.19-12.07)	0.762
158	Others	topics are likely to be addressed when agriculture professionals communicate with animal caretaker	Birthing	0	0	0	0	100	1
216	Poultry	topics are likely to be addressed when agriculture professionals communicate with animal caretaker	Birthing	0	0	66.67	0	33.33	3	0.30(0.03-3.26)	0.299
274	Swine	topics are likely to be addressed when agriculture professionals communicate with animal caretaker	Birthing	0	7.14	0	50	42.86	14	0.47(0.09-2.07)	0.334
43	Cattle	topics are likely to be addressed when agriculture professionals communicate with animal caretaker	Body conditions	0	0	7.69	30.77	61.54	13
101	Multispecie	topics are likely to be addressed when agriculture professionals communicate with animal caretaker	Body conditions	0	0	0	28.57	71.43	7	1.70(0.25-15.06)	0.593
159	Others	topics are likely to be addressed when agriculture professionals communicate with animal caretaker	Body conditions	0	0	0	0	100	1
217	Poultry	topics are likely to be addressed when agriculture professionals communicate with animal caretaker	Body conditions	0	0	33.33	33.33	33.33	3	0.44(0.04-5.02)	0.499
275	Swine	topics are likely to be addressed when agriculture professionals communicate with animal caretaker	Body conditions	0	0	7.14	57.14	35.71	14	0.41(0.08-1.79)	0.248
44	Cattle	topics are likely to be addressed when agriculture professionals communicate with animal caretaker	Environmental conditions	0	0	21.43	28.57	50	14
102	Multispecie	topics are likely to be addressed when agriculture professionals communicate with animal caretaker	Environmental conditions	0	0	14.29	42.86	42.86	7	0.92(0.15-5.54)	0.926
160	Others	topics are likely to be addressed when agriculture professionals communicate with animal caretaker	Environmental conditions	0	0	0	0	100	1
218	Poultry	topics are likely to be addressed when agriculture professionals communicate with animal caretaker	Environmental conditions	0	0	0	66.67	33.33	3	1.49(0.18-14.64)	0.707
276	Swine	topics are likely to be addressed when agriculture professionals communicate with animal caretaker	Environmental conditions	0	0	7.14	57.14	35.71	14	0.85(0.20-3.57)	0.833
45	Cattle	topics are likely to be addressed when agriculture professionals communicate with animal caretaker	Euthanasia	0	7.14	7.14	21.43	64.29	14
103	Multispecie	topics are likely to be addressed when agriculture professionals communicate with animal caretaker	Euthanasia	0	0	0	28.57	71.43	7	1.69(0.25-14.97)	0.596
161	Others	topics are likely to be addressed when agriculture professionals communicate with animal caretaker	Euthanasia	0	0	0	0	100	1
219	Poultry	topics are likely to be addressed when agriculture professionals communicate with animal caretaker	Euthanasia	0	0	0	33.33	66.67	3	2.01(0.19-46.82)	0.582
277	Swine	topics are likely to be addressed when agriculture professionals communicate with animal caretaker	Euthanasia	0	0	0	42.86	57.14	14	0.95(0.20-4.35)	0.955
46	Cattle	topics are likely to be addressed when agriculture professionals communicate with animal caretaker	Feeding	0	0	21.43	21.43	57.14	14
104	Multispecie	topics are likely to be addressed when agriculture professionals communicate with animal caretaker	Feeding	0	0	0	28.57	71.43	7	2.43(0.38-21.08)	0.365
162	Others	topics are likely to be addressed when agriculture professionals communicate with animal caretaker	Feeding	0	0	0	0	100	1
220	Poultry	topics are likely to be addressed when agriculture professionals communicate with animal caretaker	Feeding	0	0	0	66.67	33.33	3	1.12(0.14-10.81)	0.912
278	Swine	topics are likely to be addressed when agriculture professionals communicate with animal caretaker	Feeding	0	7.14	14.29	50	28.57	14	0.40(0.09-1.67)	0.22
47	Cattle	topics are likely to be addressed when agriculture professionals communicate with animal caretaker	Housing	0	0	21.43	35.71	42.86	14
105	Multispecie	topics are likely to be addressed when agriculture professionals communicate with animal caretaker	Housing	0	0	0	28.57	71.43	7	4.76(0.73-42.80)	0.119
163	Others	topics are likely to be addressed when agriculture professionals communicate with animal caretaker	Housing	0	0	0	0	100	1
221	Poultry	topics are likely to be addressed when agriculture professionals communicate with animal caretaker	Housing	0	0	0	66.67	33.33	3	2.06(0.23-21.04)	0.512
279	Swine	topics are likely to be addressed when agriculture professionals communicate with animal caretaker	Housing	0	0	7.14	71.43	21.43	14	0.70(0.15-3.07)	0.646
48	Cattle	topics are likely to be addressed when agriculture professionals communicate with animal caretaker	Hygiene	0	0	7.69	23.08	69.23	13
106	Multispecie	topics are likely to be addressed when agriculture professionals communicate with animal caretaker	Hygiene	0	0	0	28.57	71.43	7	1.22(0.17-11.13)	0.839
164	Others	topics are likely to be addressed when agriculture professionals communicate with animal caretaker	Hygiene	0	0	0	0	100	1
222	Poultry	topics are likely to be addressed when agriculture professionals communicate with animal caretaker	Hygiene	0	0	0	66.67	33.33	3	0.53(0.05-5.52)	0.579
280	Swine	topics are likely to be addressed when agriculture professionals communicate with animal caretaker	Hygiene	0	7.14	14.29	57.14	21.43	14	0.13(0.02-0.62)	0.015	*
49	Cattle	topics are likely to be addressed when agriculture professionals communicate with animal caretaker	Identification of sick or injured individuals	0	0	21.43	0	78.57	14
107	Multispecie	topics are likely to be addressed when agriculture professionals communicate with animal caretaker	Identification of sick or injured individuals	0	0	0	28.57	71.43	7	0.94(0.11-8.86)	0.956
165	Others	topics are likely to be addressed when agriculture professionals communicate with animal caretaker	Identification of sick or injured individuals	0	0	0	0	100	1
223	Poultry	topics are likely to be addressed when agriculture professionals communicate with animal caretaker	Identification of sick or injured individuals	0	0	0	33.33	66.67	3	1.11(0.09-26.8)	0.934
281	Swine	topics are likely to be addressed when agriculture professionals communicate with animal caretaker	Identification of sick or injured individuals	0	0	0	42.86	57.14	14	0.55(0.09-2.74)	0.4784
50	Cattle	topics are likely to be addressed when agriculture professionals communicate with animal caretaker	Pain management	0	0	14.29	21.43	64.29	14
108	Multispecie	topics are likely to be addressed when agriculture professionals communicate with animal caretaker	Pain management	0	0	0	42.86	57.14	7	0.94(0.15-6.31)	0.949
166	Others	topics are likely to be addressed when agriculture professionals communicate with animal caretaker	Pain management	0	0	0	0	100	1
224	Poultry	topics are likely to be addressed when agriculture professionals communicate with animal caretaker	Pain management	0	0	0	66.67	33.33	3	0.73(0.08-7.38)	0.78
282	Swine	topics are likely to be addressed when agriculture professionals communicate with animal caretaker	Pain management	0	14.29	0	64.29	21.43	14	0.21(0.04-0.93)	0.047	*
51	Cattle	topics are likely to be addressed when agriculture professionals communicate with animal caretaker	Parasites	0	0	21.43	14.29	64.29	14
109	Multispecie	topics are likely to be addressed when agriculture professionals communicate with animal caretaker	Parasites	0	0	14.29	42.86	42.86	7	0.58(0.10-3.33)	0.538
167	Others	topics are likely to be addressed when agriculture professionals communicate with animal caretaker	Parasites	0	0	0	0	100	1
225	Poultry	topics are likely to be addressed when agriculture professionals communicate with animal caretaker	Parasites	0	0	33.33	33.33	33.33	3	0.59(0.06-5.94)	0.636
283	Swine	topics are likely to be addressed when agriculture professionals communicate with animal caretaker	Parasites	0	21.43	28.57	35.71	14.29	14	0.12(0.02-0.54)	0.007	**
52	Cattle	topics are likely to be addressed when agriculture professionals communicate with animal caretaker	Predators	0	14.29	28.57	42.86	14.29	14
110	Multispecie	topics are likely to be addressed when agriculture professionals communicate with animal caretaker	Predators	0	0	28.57	28.57	42.86	7	2.87(0.55-16.68)	0.218
168	Others	topics are likely to be addressed when agriculture professionals communicate with animal caretaker	Predators	0	0	100	0	0	1
226	Poultry	topics are likely to be addressed when agriculture professionals communicate with animal caretaker	Predators	0	33.33	0	33.33	33.33	3	0.88(0.10-7.48)	0.906
284	Swine	topics are likely to be addressed when agriculture professionals communicate with animal caretaker	Predators	7.14	35.71	28.57	21.43	7.14	14	0.27(0.06-1.09)	0.072
53	Cattle	topics are likely to be addressed when agriculture professionals communicate with animal caretaker	Records keeping	0	0	14.29	42.86	42.86	14
111	Multispecie	topics are likely to be addressed when agriculture professionals communicate with animal caretaker	Records keeping	0	0	0	28.57	71.43	7	3.99(0.63-35.11)	0.161
169	Others	topics are likely to be addressed when agriculture professionals communicate with animal caretaker	Records keeping	0	0	0	0	100	1
227	Poultry	topics are likely to be addressed when agriculture professionals communicate with animal caretaker	Records keeping	0	0	0	66.67	33.33	3	1.72(0.20-17.25)	0.619
285	Swine	topics are likely to be addressed when agriculture professionals communicate with animal caretaker	Records keeping	0	0	14.29	64.29	21.43	14	0.48(0.10-2.08)	0.335
54	Cattle	topics are likely to be addressed when agriculture professionals communicate with animal caretaker	Traceability	0	14.29	7.14	42.86	35.71	14
112	Multispecie	topics are likely to be addressed when agriculture professionals communicate with animal caretaker	Traceability	0	0	0	57.14	42.86	7	1.90(0.36-10.79)	0.451
170	Others	topics are likely to be addressed when agriculture professionals communicate with animal caretaker	Traceability	0	0	0	0	100	1
228	Poultry	topics are likely to be addressed when agriculture professionals communicate with animal caretaker	Traceability	0	0	33.33	33.33	33.33	3	1.57(0.18-16.11)	0.681
286	Swine	topics are likely to be addressed when agriculture professionals communicate with animal caretaker	Traceability	7.14	21.43	14.29	42.86	14.29	14	0.31(0.07-1.27)	0.111
55	Cattle	topics are likely to be addressed when agriculture professionals communicate with animal caretaker	Treatment - Drugs	0	0	21.43	7.14	71.43	14
113	Multispecie	topics are likely to be addressed when agriculture professionals communicate with animal caretaker	Treatment - Drugs	0	0	0	28.57	71.43	7	1.37(0.19-12.44)	0.754
171	Others	topics are likely to be addressed when agriculture professionals communicate with animal caretaker	Treatment - Drugs	0	0	0	0	100	1
229	Poultry	topics are likely to be addressed when agriculture professionals communicate with animal caretaker	Treatment - Drugs	0	0	0	33.33	66.67	3	1.62(0.15-38.38)	0.705
287	Swine	topics are likely to be addressed when agriculture professionals communicate with animal caretaker	Treatment - Drugs	0	0	0	50	50	14	0.63(0.12-2.87)	0.557
56	Cattle	topics are likely to be addressed when agriculture professionals communicate with animal caretaker	Typical clinical signs of illness	0	0	7.14	14.29	78.57	14
114	Multispecie	topics are likely to be addressed when agriculture professionals communicate with animal caretaker	Typical clinical signs of illness	0	0	0	28.57	71.43	7	0.75(0.09-7.11)	0.791
172	Others	topics are likely to be addressed when agriculture professionals communicate with animal caretaker	Typical clinical signs of illness	0	0	0	0	100	1
230	Poultry	topics are likely to be addressed when agriculture professionals communicate with animal caretaker	Typical clinical signs of illness	0	0	0	33.33	66.67	3	0.90(0.07-21.89)	0.938
288	Swine	topics are likely to be addressed when agriculture professionals communicate with animal caretaker	Typical clinical signs of illness	0	0	0	50	50	14	0.32(0.05-1.55)	0.173
57	Cattle	topics are likely to be addressed when agriculture professionals communicate with animal caretaker	Vermin control	0	0	35.71	35.71	28.57	14
115	Multispecie	topics are likely to be addressed when agriculture professionals communicate with animal caretaker	Vermin control	0	0	14.29	42.86	42.86	7	2.42(0.44-14.37)	0.312
173	Others	topics are likely to be addressed when agriculture professionals communicate with animal caretaker	Vermin control	0	0	0	0	100	1
231	Poultry	topics are likely to be addressed when agriculture professionals communicate with animal caretaker	Vermin control	0	0	0	66.67	33.33	3	3.81(0.49-37.09)	0.207
289	Swine	topics are likely to be addressed when agriculture professionals communicate with animal caretaker	Vermin control	0	0	35.71	42.86	21.43	14	0.84(0.20-3.43)	0.816
58	Cattle	topics are likely to be addressed when agriculture professionals communicate with animal caretaker	Worker health and hygiene	0	0	21.43	21.43	57.14	14
116	Multispecie	topics are likely to be addressed when agriculture professionals communicate with animal caretaker	Worker health and hygiene	0	0	0	42.86	57.14	7	1.40(0.24-8.98)	0.707
174	Others	topics are likely to be addressed when agriculture professionals communicate with animal caretaker	Worker health and hygiene	0	0	0	0	100	1
232	Poultry	topics are likely to be addressed when agriculture professionals communicate with animal caretaker	Worker health and hygiene	0	0	33.33	33.33	33.33	3	0.74(0.08-7.54)	0.787
290	Swine	topics are likely to be addressed when agriculture professionals communicate with animal caretaker	Worker health and hygiene	0	7.14	14.29	50	28.57	14	0.41(0.09-1.70)	0.23
32	Cattle	Veterinarians need Spanish in on-farm activities in order to	Read materials written in Spanish.	7.14	14.29	14.29	21.43	42.86	14
90	Multispecie	Veterinarians need Spanish in on-farm activities in order to	Read materials written in Spanish.	0	0	33.33	16.67	50	6	1.60(0.25-11.19)	0.616
148	Others	Veterinarians need Spanish in on-farm activities in order to	Read materials written in Spanish.	0	0	100	0	0	1
206	Poultry	Veterinarians need Spanish in on-farm activities in order to	Read materials written in Spanish.	0	0	33.33	66.67	0	3	0.47(0.06-3.12)	0.432
264	Swine	Veterinarians need Spanish in on-farm activities in order to	Read materials written in Spanish.	0	14.29	28.57	42.86	14.29	14	0.54(0.13-2.17)	0.39
33	Cattle	Veterinarians need Spanish in on-farm activities in order to	Speak to caretakers.	0	7.69	0	15.38	76.92	13
91	Multispecie	Veterinarians need Spanish in on-farm activities in order to	Speak to caretakers.	0	0	0	33.33	66.67	6	0.68(0.08-6.60)	0.722
149	Others	Veterinarians need Spanish in on-farm activities in order to	Speak to caretakers.	0	0	0	0	100	1
207	Poultry	Veterinarians need Spanish in on-farm activities in order to	Speak to caretakers.	0	0	0	33.33	66.67	3	1.00(0.08-24.29)	0.997
265	Swine	Veterinarians need Spanish in on-farm activities in order to	Speak to caretakers.	0	7.14	0	50	42.86	14	0.25(0.04-1.23)	0.104
34	Cattle	Veterinarians need Spanish in on-farm activities in order to	Understand what Spanish-speaking animal caretakers say.	7.14	7.14	0	14.29	71.43	14
92	Multispecie	Veterinarians need Spanish in on-farm activities in order to	Understand what Spanish-speaking animal caretakers say.	0	0	0	50	50	6	0.53(0.07-3.85)	0.522
150	Others	Veterinarians need Spanish in on-farm activities in order to	Understand what Spanish-speaking animal caretakers say.	0	0	0	0	100	1
208	Poultry	Veterinarians need Spanish in on-farm activities in order to	Understand what Spanish-speaking animal caretakers say.	0	0	0	33.33	66.67	3	1.47(0.13-34.92)	0.764
266	Swine	Veterinarians need Spanish in on-farm activities in order to	Understand what Spanish-speaking animal caretakers say.	0	0	0	57.14	42.86	14	0.33(0.06-1.49)	0.161
35	Cattle	Veterinarians need Spanish in on-farm activities in order to	Write information in Spanish that caretakers need for their job.	7.14	7.14	7.14	42.86	35.71	14
93	Multispecie	Veterinarians need Spanish in on-farm activities in order to	Write information in Spanish that caretakers need for their job.	0	0	33.33	16.67	50	6	1.34(0.20-9.62)	0.758
151	Others	Veterinarians need Spanish in on-farm activities in order to	Write information in Spanish that caretakers need for their job.	0	0	0	0	100	1
209	Poultry	Veterinarians need Spanish in on-farm activities in order to	Write information in Spanish that caretakers need for their job.	0	0	0	33.33	66.67	3	6.22(0.66-142.00)	0.145
267	Swine	Veterinarians need Spanish in on-farm activities in order to	Write information in Spanish that caretakers need for their job.	0	7.14	14.29	57.14	21.43	14	0.74(0.18-2.93)	0.674
